# Supplementary material for: Pauciflorins A–E, Unexpected Chromone–Monoterpene-Derived Meroterpenoids from Centrapalus pauciflorus
Source: J Nat Prod. 2023 Mar 18;86(4):891–6. doi: 10.1021/acs.jnatprod.2c01132 (PMC10152445; doi:10.1021/acs.jnatprod.2c01132)
Supplement: Supplementary file 2 — np2c01132_si_002.cif [file np2c01132_si_002.cif]

 data_publication_text
_publ_requested_journal          'Journal of Natural Products'
_publ_contact_author_name        'Petra Bombicz'
_publ_contact_author_address     
;
Chemical Crystallography Research Laboratory
Centre for Structural Science
Research Center for Natural Sciences
H-1519 Budapest, POB 286.
Hungary
;
_publ_contact_author_email       bombicz.petra@ttk.hu
_publ_contact_author_phone       +36-1-3826513
_publ_contact_author_fax         ?
_publ_section_title 
;
Pauciflorins A--E, unexpected chromone-monoterpene derived 
meroterpenoids from Centrapalus pauciflorus 
;
loop_
_publ_author_name
_publ_author_address
'Gordana Krsti\'c '
;
Department of Pharmacognosy, 
University of Szeged, 6720 Szeged, Hungary
Faculty of Chemistry, 
University of Belgrade, 11000 Belgrade, Serbia
;
'Muhammad Bello Saidu'
;
Department of Pharmacognosy, 
University of Szeged, 6720 Szeged, Hungary
;
'Petra Bombicz'
;
Chemical Crystallography Research Laboratory
Centre for Structural Science
Research Center for Natural Sciences
H-1519 Budapest, POB 286.
Hungary
;
'Sourav De'
;
Chemical Crystallography Research Laboratory
Centre for Structural Science
Research Center for Natural Sciences
H-1519 Budapest, POB 286.
Hungary
;
'Hazhmat Ali'
;
Institute of Pharmacodynamics and Biopharmacy, 
University of Szeged, 6720 Szeged, Hungary
;
'Istv\'an Zupk\'o'
;
Institute of Pharmacodynamics and Biopharmacy, 
University of Szeged, 6720 Szeged, Hungary
;
'R\'obert Berkecz'
;
Institute of Pharmaceutical Analysis, 
University of Szeged, 6720 Szeged, Hungary
;
'D\'ora R\'edei ' 
;
Department of Pharmacognosy, 
University of Szeged, 6720 Szeged, Hungary
;
'Judit Hohmann'
;
Department of Pharmacognosy, 
University of Szeged, 6720 Szeged, Hungary
ELKH-USZ Biologically Active Natural Products Research Group, 
University of Szeged, E\"otv\"os u. 6, H-6720 Szeged, Hungary
;


data_pauciflorinA
 
_audit_creation_method            'SHELXL-2018/3'
_shelx_SHELXL_version_number      '2018/3'
_chemical_name_systematic         
;
(2S,3R,4S)-3-(2-hydroxy-6-methylbenzoyl)-2-(2-hydroxypropan-2-yl)-4-
methyl-4-vinylcyclopentanone
;
_chemical_name_common             'pauciflorin A'
_chemical_melting_point           ?
_chemical_formula_moiety           'C19 H24 O4'
_chemical_formula_sum
 'C19 H24 O4' 
_chemical_formula_weight          316.38

loop_
 _atom_type_symbol
 _atom_type_description
 _atom_type_scat_dispersion_real
 _atom_type_scat_dispersion_imag
 _atom_type_scat_source
 'C'  'C'   0.0181   0.0091
 'International Tables Vol C Tables 4.2.6.8 and 6.1.1.4'
 'H'  'H'   0.0000   0.0000
 'International Tables Vol C Tables 4.2.6.8 and 6.1.1.4'
 'O'  'O'   0.0492   0.0322
 'International Tables Vol C Tables 4.2.6.8 and 6.1.1.4'
 
_space_group_crystal_system       trigonal
_space_group_IT_number            152
_space_group_name_H-M_alt         'P 31 2 1'
_space_group_name_Hall            'P 31 2"'
 
_shelx_space_group_comment
;
The symmetry employed for this shelxl refinement is uniquely defined
by the following loop, which should always be used as a source of
symmetry information in preference to the above space-group names.
They are only intended as comments.
;
 
loop_
 _space_group_symop_operation_xyz
 'x, y, z'
 '-y, x-y, z+1/3'
 '-x+y, -x, z+2/3'
 'x-y, -y, -z+2/3'
 '-x, -x+y, -z+1/3'
 'y, x, -z'
 
_cell_length_a                    10.0520(3)
_cell_length_b                    10.0520(3)
_cell_length_c                    29.6147(9)
_cell_angle_alpha                 90
_cell_angle_beta                  90
_cell_angle_gamma                 120
_cell_volume                      2591.45(17)
_cell_formula_units_Z             6
_cell_measurement_temperature     103(2)
_cell_measurement_reflns_used     62994
_cell_measurement_theta_min       4.479
_cell_measurement_theta_max       68.251
 
_exptl_crystal_description        chunk
_exptl_crystal_colour              'clear whitish colourless'
_exptl_crystal_colour_lustre       clear
_exptl_crystal_colour_modifier     whitish
_exptl_crystal_colour_primary      colourless
_exptl_crystal_density_meas       ?
_exptl_crystal_density_method     ?
_exptl_crystal_density_diffrn     1.216          
_exptl_crystal_F_000              1020
_exptl_transmission_factor_min    0.94800
_exptl_transmission_factor_max    0.95530
_exptl_crystal_size_max           0.5
_exptl_crystal_size_mid           0.4
_exptl_crystal_size_min           0.4
_exptl_absorpt_coefficient_mu     0.681
_shelx_estimated_absorpt_T_min    0.727
_shelx_estimated_absorpt_T_max    0.772
_exptl_absorpt_correction_type    numerical
_exptl_special_details
;
 T.Higashi, Numerical Absorption Correction, NUMABS, 2002
;
_exptl_absorpt_correction_T_min   ?
_exptl_absorpt_correction_T_max   ?
_exptl_absorpt_process_details    ?
_diffrn_ambient_temperature       103(2)
_diffrn_radiation_wavelength      1.54187
_diffrn_radiation_type            CuK\a
_diffrn_source                    'Sealed Tube'
_diffrn_measurement_device_type   'Rigaku RAXIS-RAPID II'
_diffrn_radiation_detector        'RX'
_diffrn_measurement_method        'dtprofit.ref'
_diffrn_detector_area_resol_mean  10.0000
_diffrn_reflns_number             62994
_diffrn_reflns_av_unetI/netI      0.0238
_diffrn_reflns_av_R_equivalents   0.0773
_diffrn_reflns_Laue_measured_fraction_full  1.000
_diffrn_reflns_Laue_measured_fraction_max  1.000
_diffrn_reflns_limit_h_min        -12
_diffrn_reflns_limit_h_max        11
_diffrn_reflns_limit_k_min        -12
_diffrn_reflns_limit_k_max        12
_diffrn_reflns_limit_l_min        -35
_diffrn_reflns_limit_l_max        35
_diffrn_reflns_theta_min          4.479
_diffrn_reflns_theta_max          68.251
_diffrn_reflns_theta_full         67.687
_diffrn_measured_fraction_theta_max   1.000
_diffrn_measured_fraction_theta_full  1.000
_diffrn_reflns_point_group_measured_fraction_max   0.999
_diffrn_reflns_point_group_measured_fraction_full  1.000
_reflns_number_total              3155
_reflns_number_gt                 3088
_reflns_threshold_expression      'I > 2\s(I)'
_reflns_Friedel_coverage          0.694
_reflns_Friedel_fraction_max      0.998
_reflns_Friedel_fraction_full     1.000
_reflns_special_details
;
 Reflections were merged by SHELXL according to the crystal
 class for the calculation of statistics and refinement.
 
 _reflns_Friedel_fraction is defined as the number of unique
 Friedel pairs measured divided by the number that would be
 possible theoretically, ignoring centric projections and
 systematic absences.
;
 
_computing_data_collection        'Crystal Clear V.1.4.1 (Rigaku/MSC, 2007)' 
_computing_cell_refinement        'Crystal Clear V.1.4.1 (Rigaku/MSC, 2007)'  
_computing_data_reduction         'Crystal Clear V.1.4.1 (Rigaku/MSC, 2007)'  
_computing_structure_solution     'SHELXT 2018/2 (Sheldrick, 2018)'
_computing_structure_refinement 'SHELXL-2018/3 (Sheldrick, 2018)'
_computing_molecular_graphics     ?
_computing_publication_material   'PLATON (Spek, 2009)' 
# Spek, A. L. (2009). Acta Cryst. D65, 148--155. 
_refine_special_details           ?
_refine_ls_structure_factor_coef  Fsqd
_refine_ls_matrix_type            full
_refine_ls_weighting_scheme       calc
_refine_ls_weighting_details
'w=1/[\s^2^(Fo^2^)+(0.0455P)^2^+0.3383P] where P=(Fo^2^+2Fc^2^)/3'
_atom_sites_solution_primary      direct
_atom_sites_solution_secondary    difmap
_atom_sites_solution_hydrogens    mixed
_refine_ls_hydrogen_treatment     mixed
_refine_ls_extinction_method      none
_refine_ls_extinction_coef        .
_refine_diff_density_max           0.166
_refine_diff_density_min           -0.127
_refine_diff_density_rms           0.037
_refine_ls_abs_structure_details
;
 Flack x determined using 1229 quotients [(I+)-(I-)]/[(I+)+(I-)]
 (Parsons, Flack and Wagner, Acta Cryst. B69 (2013) 249-259).
;
_refine_ls_abs_structure_Flack    0.11(5)
_chemical_absolute_configuration  ?
_refine_ls_number_reflns          3155
_refine_ls_number_parameters      222
_refine_ls_number_restraints      0
_refine_ls_R_factor_all           0.0344
_refine_ls_R_factor_gt            0.0337
_refine_ls_wR_factor_ref          0.0871
_refine_ls_wR_factor_gt           0.0865
_refine_ls_goodness_of_fit_ref    1.069
_refine_ls_restrained_S_all       1.069
_refine_ls_shift/su_max           0.001
_refine_ls_shift/su_mean          0.000
 
loop_
 _atom_site_label
 _atom_site_type_symbol
 _atom_site_fract_x
 _atom_site_fract_y
 _atom_site_fract_z
 _atom_site_U_iso_or_equiv
 _atom_site_adp_type
 _atom_site_occupancy
 _atom_site_site_symmetry_order  
 _atom_site_calc_flag
 _atom_site_refinement_flags_posn
 _atom_site_refinement_flags_adp
 _atom_site_refinement_flags_occupancy
 _atom_site_disorder_assembly
 _atom_site_disorder_group
O1 O 0.47636(16) 0.60821(18) 0.77253(4) 0.0459(4) Uani 1 1 d . . . . .
H1 H 0.545570 0.628323 0.790658 0.069 Uiso 1 1 calc R U . . .
C3 C 0.1861(2) 0.6030(2) 0.75624(6) 0.0408(5) Uani 1 1 d . . . . .
H3 H 0.248515 0.595913 0.780533 0.049 Uiso 1 1 calc R U . . .
C4 C 0.2585(2) 0.5985(3) 0.71110(6) 0.0434(4) Uani 1 1 d . . . . .
O4 O 0.17891(18) 0.5186(2) 0.68043(5) 0.0650(5) Uani 1 1 d . . . . .
C4A C 0.4279(2) 0.7023(2) 0.70492(6) 0.0397(4) Uani 1 1 d . . . . .
C5 C 0.4845(3) 0.7962(3) 0.66630(7) 0.0469(5) Uani 1 1 d . . . . .
C9 C 0.3824(3) 0.7905(4) 0.62813(8) 0.0671(7) Uani 1 1 d . . . . .
H9A H 0.330365 0.689073 0.615426 0.101 Uiso 1 1 calc R U . . .
H9B H 0.443836 0.863159 0.605274 0.101 Uiso 1 1 calc R U . . .
H9C H 0.308190 0.815700 0.639399 0.101 Uiso 1 1 calc R U . . .
C6 C 0.6410(3) 0.8973(3) 0.66298(7) 0.0581(6) Uani 1 1 d . . . . .
H6 H 0.678702 0.963090 0.638296 0.070 Uiso 1 1 calc R U . . .
C7 C 0.7423(3) 0.9029(3) 0.69534(8) 0.0615(7) Uani 1 1 d . . . . .
H7 H 0.846806 0.971972 0.692226 0.074 Uiso 1 1 calc R U . . .
C8 C 0.6896(2) 0.8067(3) 0.73230(7) 0.0494(5) Uani 1 1 d . . . . .
H8 H 0.758076 0.807962 0.753648 0.059 Uiso 1 1 calc R U . . .
C8A C 0.5326(2) 0.7078(2) 0.73716(6) 0.0393(4) Uani 1 1 d . . . . .
C1' C 0.4081(3) 1.0230(4) 0.75917(11) 0.0710(8) Uani 1 1 d . . . . .
H1'A H 0.512(4) 1.106(4) 0.7702(10) 0.079(9) Uiso 1 1 d . . . . .
H1'B H 0.372(4) 1.048(4) 0.7329(11) 0.089(10) Uiso 1 1 d . . . . .
C2' C 0.3343(3) 0.8868(3) 0.77717(8) 0.0525(5) Uani 1 1 d . . . . .
H2'A H 0.381804 0.868974 0.801511 0.063 Uiso 1 1 calc R U . . .
C3' C 0.1813(2) 0.7551(3) 0.76314(7) 0.0445(5) Uani 1 1 d . . . . .
C10' C 0.1137(3) 0.7926(3) 0.72200(7) 0.0549(6) Uani 1 1 d . . . . .
H10A H 0.184392 0.822133 0.697210 0.082 Uiso 1 1 calc R U . . .
H10B H 0.095896 0.875478 0.729275 0.082 Uiso 1 1 calc R U . . .
H10C H 0.018278 0.703603 0.713730 0.082 Uiso 1 1 calc R U . . .
C4' C 0.0640(2) 0.7046(3) 0.80197(7) 0.0476(5) Uani 1 1 d . . . . .
H4'A H 0.112379 0.708632 0.830676 0.057 Uiso 1 1 calc R U . . .
H4'B H 0.018542 0.769781 0.803581 0.057 Uiso 1 1 calc R U . . .
C5' C -0.0544(2) 0.5432(3) 0.79047(6) 0.0416(4) Uani 1 1 d . . . . .
O3 O -0.18898(17) 0.48032(19) 0.80149(4) 0.0469(3) Uani 1 1 d . . . . .
C6' C 0.0199(2) 0.4709(3) 0.76243(6) 0.0418(5) Uani 1 1 d . . . . .
H6' H -0.029929 0.443830 0.732775 0.050 Uiso 1 1 calc R U . . .
C7' C 0.0002(2) 0.3231(2) 0.78494(7) 0.0433(5) Uani 1 1 d . . . . .
C8' C 0.1020(3) 0.2701(3) 0.76256(7) 0.0522(5) Uani 1 1 d . . . . .
H8'A H 0.207886 0.347536 0.766236 0.078 Uiso 1 1 calc R U . . .
H8'B H 0.078002 0.253052 0.730966 0.078 Uiso 1 1 calc R U . . .
H8'C H 0.084505 0.176221 0.776350 0.078 Uiso 1 1 calc R U . . .
C9' C -0.1665(3) 0.1948(3) 0.78415(8) 0.0565(6) Uani 1 1 d . . . . .
H9'A H -0.173923 0.102775 0.796317 0.085 Uiso 1 1 calc R U . . .
H9'B H -0.203397 0.176561 0.753605 0.085 Uiso 1 1 calc R U . . .
H9'C H -0.227423 0.223985 0.802033 0.085 Uiso 1 1 calc R U . . .
O2 O 0.03943(16) 0.35290(17) 0.83220(4) 0.0432(3) Uani 1 1 d . . . . .
H2 H 0.132877 0.406297 0.834849 0.065 Uiso 1 1 calc R U . . .
 
loop_
 _atom_site_aniso_label
 _atom_site_aniso_U_11
 _atom_site_aniso_U_22
 _atom_site_aniso_U_33
 _atom_site_aniso_U_23
 _atom_site_aniso_U_13
 _atom_site_aniso_U_12
O1 0.0369(7) 0.0618(9) 0.0370(7) 0.0101(6) -0.0008(6) 0.0232(7)
C3 0.0353(10) 0.0571(12) 0.0317(9) 0.0015(8) -0.0006(7) 0.0244(10)
C4 0.0391(10) 0.0618(13) 0.0311(9) 0.0029(9) 0.0000(8) 0.0266(10)
O4 0.0428(8) 0.1033(14) 0.0353(7) -0.0105(8) -0.0027(6) 0.0262(9)
C4A 0.0411(10) 0.0456(11) 0.0329(8) 0.0010(8) 0.0026(8) 0.0221(9)
C5 0.0571(12) 0.0494(12) 0.0364(9) 0.0059(9) 0.0084(9) 0.0284(10)
C9 0.0808(18) 0.094(2) 0.0409(11) 0.0210(12) 0.0094(12) 0.0550(16)
C6 0.0679(15) 0.0450(12) 0.0457(11) 0.0084(10) 0.0138(11) 0.0166(12)
C7 0.0469(13) 0.0522(14) 0.0571(13) -0.0040(11) 0.0112(11) 0.0035(11)
C8 0.0385(11) 0.0533(13) 0.0459(10) -0.0062(9) -0.0005(9) 0.0150(10)
C8A 0.0389(10) 0.0443(11) 0.0339(8) 0.0004(8) 0.0040(7) 0.0201(9)
C1' 0.0524(15) 0.0647(17) 0.0808(19) 0.0060(14) -0.0024(14) 0.0179(14)
C2' 0.0450(12) 0.0594(14) 0.0515(11) -0.0035(10) -0.0033(9) 0.0249(11)
C3' 0.0409(11) 0.0554(13) 0.0389(9) 0.0012(9) -0.0010(8) 0.0253(10)
C10' 0.0494(13) 0.0692(15) 0.0499(11) 0.0097(11) -0.0010(10) 0.0325(12)
C4' 0.0464(12) 0.0586(13) 0.0427(10) -0.0030(9) 0.0010(9) 0.0300(11)
C5' 0.0402(11) 0.0610(13) 0.0307(8) 0.0032(8) -0.0010(8) 0.0306(10)
O3 0.0393(7) 0.0666(9) 0.0410(7) 0.0037(7) 0.0038(6) 0.0311(7)
C6' 0.0348(10) 0.0570(13) 0.0335(9) -0.0029(8) 0.0000(8) 0.0230(10)
C7' 0.0369(11) 0.0526(12) 0.0400(10) -0.0068(8) 0.0016(8) 0.0221(9)
C8' 0.0477(12) 0.0582(13) 0.0549(12) -0.0063(10) 0.0075(10) 0.0296(11)
C9' 0.0423(12) 0.0564(14) 0.0625(13) -0.0119(11) 0.0041(10) 0.0184(11)
O2 0.0373(7) 0.0548(9) 0.0387(7) 0.0021(6) 0.0048(6) 0.0239(7)
 
_geom_special_details
;
 All esds (except the esd in the dihedral angle between two l.s. planes)
 are estimated using the full covariance matrix.  The cell esds are taken
 into account individually in the estimation of esds in distances, angles
 and torsion angles; correlations between esds in cell parameters are only
 used when they are defined by crystal symmetry.  An approximate (isotropic)
 treatment of cell esds is used for estimating esds involving l.s. planes.
;
 
loop_
 _geom_bond_atom_site_label_1
 _geom_bond_atom_site_label_2
 _geom_bond_distance
 _geom_bond_site_symmetry_2
 _geom_bond_publ_flag
O1 C8A 1.361(2) . ?
O1 H1 0.8200 . ?
C3 C4 1.533(3) . ?
C3 C6' 1.539(3) . ?
C3 C3' 1.567(3) . ?
C3 H3 0.9800 . ?
C4 O4 1.211(3) . ?
C4 C4A 1.499(3) . ?
C4A C8A 1.401(3) . ?
C4A C5 1.409(3) . ?
C5 C6 1.385(4) . ?
C5 C9 1.508(3) . ?
C9 H9A 0.9600 . ?
C9 H9B 0.9600 . ?
C9 H9C 0.9600 . ?
C6 C7 1.379(4) . ?
C6 H6 0.9300 . ?
C7 C8 1.379(3) . ?
C7 H7 0.9300 . ?
C8 C8A 1.390(3) . ?
C8 H8 0.9300 . ?
C1' C2' 1.301(4) . ?
C1' H1'A 1.01(3) . ?
C1' H1'B 0.94(3) . ?
C2' C3' 1.502(3) . ?
C2' H2'A 0.9300 . ?
C3' C10' 1.531(3) . ?
C3' C4' 1.540(3) . ?
C10' H10A 0.9600 . ?
C10' H10B 0.9600 . ?
C10' H10C 0.9600 . ?
C4' C5' 1.494(3) . ?
C4' H4'A 0.9700 . ?
C4' H4'B 0.9700 . ?
C5' O3 1.217(2) . ?
C5' C6' 1.523(3) . ?
C6' C7' 1.549(3) . ?
C6' H6' 0.9800 . ?
C7' O2 1.444(2) . ?
C7' C9' 1.520(3) . ?
C7' C8' 1.522(3) . ?
C8' H8'A 0.9600 . ?
C8' H8'B 0.9600 . ?
C8' H8'C 0.9600 . ?
C9' H9'A 0.9600 . ?
C9' H9'B 0.9600 . ?
C9' H9'C 0.9600 . ?
O2 H2 0.8200 . ?
 
loop_
 _geom_angle_atom_site_label_1
 _geom_angle_atom_site_label_2
 _geom_angle_atom_site_label_3
 _geom_angle
 _geom_angle_site_symmetry_1
 _geom_angle_site_symmetry_3
 _geom_angle_publ_flag
C8A O1 H1 109.5 . . ?
C4 C3 C6' 113.90(17) . . ?
C4 C3 C3' 112.88(17) . . ?
C6' C3 C3' 106.02(16) . . ?
C4 C3 H3 107.9 . . ?
C6' C3 H3 107.9 . . ?
C3' C3 H3 107.9 . . ?
O4 C4 C4A 120.93(17) . . ?
O4 C4 C3 120.49(19) . . ?
C4A C4 C3 118.47(17) . . ?
C8A C4A C5 118.90(19) . . ?
C8A C4A C4 120.91(17) . . ?
C5 C4A C4 120.20(18) . . ?
C6 C5 C4A 118.6(2) . . ?
C6 C5 C9 118.4(2) . . ?
C4A C5 C9 123.0(2) . . ?
C5 C9 H9A 109.5 . . ?
C5 C9 H9B 109.5 . . ?
H9A C9 H9B 109.5 . . ?
C5 C9 H9C 109.5 . . ?
H9A C9 H9C 109.5 . . ?
H9B C9 H9C 109.5 . . ?
C7 C6 C5 121.7(2) . . ?
C7 C6 H6 119.2 . . ?
C5 C6 H6 119.2 . . ?
C6 C7 C8 120.4(2) . . ?
C6 C7 H7 119.8 . . ?
C8 C7 H7 119.8 . . ?
C7 C8 C8A 119.0(2) . . ?
C7 C8 H8 120.5 . . ?
C8A C8 H8 120.5 . . ?
O1 C8A C8 120.74(18) . . ?
O1 C8A C4A 117.91(17) . . ?
C8 C8A C4A 121.29(19) . . ?
C2' C1' H1'A 123.2(17) . . ?
C2' C1' H1'B 122(2) . . ?
H1'A C1' H1'B 115(3) . . ?
C1' C2' C3' 127.4(2) . . ?
C1' C2' H2'A 116.3 . . ?
C3' C2' H2'A 116.3 . . ?
C2' C3' C10' 112.9(2) . . ?
C2' C3' C4' 111.22(18) . . ?
C10' C3' C4' 108.32(17) . . ?
C2' C3' C3 112.24(18) . . ?
C10' C3' C3 111.74(18) . . ?
C4' C3' C3 99.65(17) . . ?
C3' C10' H10A 109.5 . . ?
C3' C10' H10B 109.5 . . ?
H10A C10' H10B 109.5 . . ?
C3' C10' H10C 109.5 . . ?
H10A C10' H10C 109.5 . . ?
H10B C10' H10C 109.5 . . ?
C5' C4' C3' 104.53(17) . . ?
C5' C4' H4'A 110.8 . . ?
C3' C4' H4'A 110.8 . . ?
C5' C4' H4'B 110.8 . . ?
C3' C4' H4'B 110.8 . . ?
H4'A C4' H4'B 108.9 . . ?
O3 C5' C4' 125.33(19) . . ?
O3 C5' C6' 125.6(2) . . ?
C4' C5' C6' 109.12(17) . . ?
C5' C6' C3 103.50(17) . . ?
C5' C6' C7' 111.43(15) . . ?
C3 C6' C7' 116.23(16) . . ?
C5' C6' H6' 108.5 . . ?
C3 C6' H6' 108.5 . . ?
C7' C6' H6' 108.5 . . ?
O2 C7' C9' 105.19(17) . . ?
O2 C7' C8' 109.45(17) . . ?
C9' C7' C8' 110.21(18) . . ?
O2 C7' C6' 109.09(16) . . ?
C9' C7' C6' 111.44(18) . . ?
C8' C7' C6' 111.26(17) . . ?
C7' C8' H8'A 109.5 . . ?
C7' C8' H8'B 109.5 . . ?
H8'A C8' H8'B 109.5 . . ?
C7' C8' H8'C 109.5 . . ?
H8'A C8' H8'C 109.5 . . ?
H8'B C8' H8'C 109.5 . . ?
C7' C9' H9'A 109.5 . . ?
C7' C9' H9'B 109.5 . . ?
H9'A C9' H9'B 109.5 . . ?
C7' C9' H9'C 109.5 . . ?
H9'A C9' H9'C 109.5 . . ?
H9'B C9' H9'C 109.5 . . ?
C7' O2 H2 109.5 . . ?
 
loop_
 _geom_torsion_atom_site_label_1
 _geom_torsion_atom_site_label_2
 _geom_torsion_atom_site_label_3
 _geom_torsion_atom_site_label_4
 _geom_torsion
 _geom_torsion_site_symmetry_1
 _geom_torsion_site_symmetry_2
 _geom_torsion_site_symmetry_3
 _geom_torsion_site_symmetry_4
 _geom_torsion_publ_flag
C6' C3 C4 O4 15.2(3) . . . . ?
C3' C3 C4 O4 -105.7(2) . . . . ?
C6' C3 C4 C4A -168.50(18) . . . . ?
C3' C3 C4 C4A 70.5(2) . . . . ?
O4 C4 C4A C8A -133.5(2) . . . . ?
C3 C4 C4A C8A 50.2(3) . . . . ?
O4 C4 C4A C5 46.4(3) . . . . ?
C3 C4 C4A C5 -129.9(2) . . . . ?
C8A C4A C5 C6 -3.9(3) . . . . ?
C4 C4A C5 C6 176.23(19) . . . . ?
C8A C4A C5 C9 175.5(2) . . . . ?
C4 C4A C5 C9 -4.4(3) . . . . ?
C4A C5 C6 C7 3.0(4) . . . . ?
C9 C5 C6 C7 -176.4(2) . . . . ?
C5 C6 C7 C8 0.0(4) . . . . ?
C6 C7 C8 C8A -2.1(4) . . . . ?
C7 C8 C8A O1 178.2(2) . . . . ?
C7 C8 C8A C4A 1.2(3) . . . . ?
C5 C4A C8A O1 -175.31(18) . . . . ?
C4 C4A C8A O1 4.6(3) . . . . ?
C5 C4A C8A C8 1.8(3) . . . . ?
C4 C4A C8A C8 -178.26(19) . . . . ?
C1' C2' C3' C10' 1.8(4) . . . . ?
C1' C2' C3' C4' -120.2(3) . . . . ?
C1' C2' C3' C3 129.1(3) . . . . ?
C4 C3 C3' C2' -78.4(2) . . . . ?
C6' C3 C3' C2' 156.28(17) . . . . ?
C4 C3 C3' C10' 49.6(2) . . . . ?
C6' C3 C3' C10' -75.8(2) . . . . ?
C4 C3 C3' C4' 163.84(16) . . . . ?
C6' C3 C3' C4' 38.49(18) . . . . ?
C2' C3' C4' C5' -158.25(18) . . . . ?
C10' C3' C4' C5' 77.2(2) . . . . ?
C3 C3' C4' C5' -39.7(2) . . . . ?
C3' C4' C5' O3 -151.68(19) . . . . ?
C3' C4' C5' C6' 27.8(2) . . . . ?
O3 C5' C6' C3 176.44(18) . . . . ?
C4' C5' C6' C3 -3.0(2) . . . . ?
O3 C5' C6' C7' -57.9(2) . . . . ?
C4' C5' C6' C7' 122.64(18) . . . . ?
C4 C3 C6' C5' -147.28(16) . . . . ?
C3' C3 C6' C5' -22.56(19) . . . . ?
C4 C3 C6' C7' 90.2(2) . . . . ?
C3' C3 C6' C7' -145.05(16) . . . . ?
C5' C6' C7' O2 -47.1(2) . . . . ?
C3 C6' C7' O2 71.1(2) . . . . ?
C5' C6' C7' C9' 68.6(2) . . . . ?
C3 C6' C7' C9' -173.16(17) . . . . ?
C5' C6' C7' C8' -167.95(17) . . . . ?
C3 C6' C7' C8' -49.7(2) . . . . ?
 
_shelx_res_file
;
TITL vp54_a.res in P3(1)21
    D:\Petra2022\HohmannJudit\VP54\relabel\ref3.res
    created by SHELXL-2018/3 at 16:32:29 on 01-Aug-2022
CELL 1.54187 10.0520 10.0520 29.6147 90.000 90.000 120.000
ZERR 1.0000 0.0003 0.0003 0.0009 0.000 0.000 0.000
LATT -1
SYMM -Y, X-Y, 0.333333+Z
SYMM -X+Y, -X, 0.666667+Z
SYMM X-Y, -Y, 0.666667-Z
SYMM -X, -X+Y, 0.333333-Z
SYMM Y, X, -Z
SFAC C H O
UNIT 114 144 24
CONF
BOND
BOND $H
ACTA
FMAP 2 1 53
PLAN 2 0 0
LIST 4 1
MORE -1
SIZE 0.5 0.4 0.4
L.S. 10
WGHT    0.045500    0.338300
FVAR       0.66192
O1    3    0.476357    0.608214    0.772533    11.00000    0.03693    0.06176 =
         0.03703    0.01010   -0.00077    0.02324
AFIX 147
H1    2    0.545570    0.628323    0.790658    11.00000   -1.50000
AFIX   0
C3    1    0.186138    0.602974    0.756237    11.00000    0.03527    0.05714 =
         0.03172    0.00149   -0.00065    0.02443
AFIX  13
H3    2    0.248515    0.595913    0.780533    11.00000   -1.20000
AFIX   0
C4    1    0.258505    0.598522    0.711100    11.00000    0.03908    0.06175 =
         0.03113    0.00287    0.00005    0.02659
O4    3    0.178912    0.518595    0.680432    11.00000    0.04280    0.10325 =
         0.03532   -0.01050   -0.00269    0.02623
C4A   1    0.427941    0.702330    0.704924    11.00000    0.04108    0.04562 =
         0.03295    0.00098    0.00264    0.02206
C5    1    0.484508    0.796195    0.666303    11.00000    0.05712    0.04943 =
         0.03644    0.00586    0.00845    0.02836
C9    1    0.382449    0.790515    0.628131    11.00000    0.08081    0.09444 =
         0.04088    0.02098    0.00939    0.05501
AFIX 137
H9A   2    0.330365    0.689073    0.615426    11.00000   -1.50000
H9B   2    0.443836    0.863159    0.605274    11.00000   -1.50000
H9C   2    0.308190    0.815700    0.639399    11.00000   -1.50000
AFIX   0
C6    1    0.640987    0.897294    0.662983    11.00000    0.06792    0.04495 =
         0.04575    0.00843    0.01383    0.01656
AFIX  43
H6    2    0.678702    0.963090    0.638296    11.00000   -1.20000
AFIX   0
C7    1    0.742292    0.902890    0.695344    11.00000    0.04688    0.05217 =
         0.05712   -0.00398    0.01122    0.00352
AFIX  43
H7    2    0.846806    0.971972    0.692226    11.00000   -1.20000
AFIX   0
C8    1    0.689587    0.806684    0.732302    11.00000    0.03850    0.05328 =
         0.04588   -0.00620   -0.00045    0.01501
AFIX  43
H8    2    0.758076    0.807962    0.753648    11.00000   -1.20000
AFIX   0
C8A   1    0.532577    0.707798    0.737164    11.00000    0.03886    0.04426 =
         0.03386    0.00037    0.00399    0.02009
C1'   1    0.408108    1.022970    0.759169    11.00000    0.05237    0.06470 =
         0.08080    0.00599   -0.00241    0.01786
H1'A  2    0.512235    1.106285    0.770224    11.00000    0.07893
H1'B  2    0.372261    1.048025    0.732929    11.00000    0.08910
C2'   1    0.334331    0.886788    0.777169    11.00000    0.04498    0.05935 =
         0.05151   -0.00348   -0.00333    0.02494
AFIX  43
H2'A  2    0.381804    0.868974    0.801511    11.00000   -1.20000
AFIX   0
C3'   1    0.181312    0.755087    0.763140    11.00000    0.04089    0.05539 =
         0.03888    0.00120   -0.00099    0.02530
C10'  1    0.113659    0.792572    0.722002    11.00000    0.04942    0.06921 =
         0.04987    0.00973   -0.00101    0.03252
AFIX 137
H10A  2    0.184392    0.822133    0.697210    11.00000   -1.50000
H10B  2    0.095896    0.875478    0.729275    11.00000   -1.50000
H10C  2    0.018278    0.703603    0.713730    11.00000   -1.50000
AFIX   0
C4'   1    0.064036    0.704567    0.801966    11.00000    0.04643    0.05859 =
         0.04274   -0.00295    0.00104    0.02996
AFIX  23
H4'A  2    0.112379    0.708632    0.830676    11.00000   -1.20000
H4'B  2    0.018542    0.769781    0.803581    11.00000   -1.20000
AFIX   0
C5'   1   -0.054385    0.543226    0.790473    11.00000    0.04019    0.06103 =
         0.03072    0.00323   -0.00096    0.03063
O3    3   -0.188983    0.480318    0.801487    11.00000    0.03931    0.06660 =
         0.04100    0.00366    0.00383    0.03111
C6'   1    0.019937    0.470936    0.762434    11.00000    0.03483    0.05701 =
         0.03346   -0.00295   -0.00003    0.02300
AFIX  13
H6'   2   -0.029929    0.443830    0.732775    11.00000   -1.20000
AFIX   0
C7'   1    0.000187    0.323054    0.784943    11.00000    0.03688    0.05258 =
         0.04000   -0.00683    0.00163    0.02208
C8'   1    0.102049    0.270074    0.762557    11.00000    0.04767    0.05824 =
         0.05492   -0.00634    0.00753    0.02958
AFIX 137
H8'A  2    0.207886    0.347536    0.766236    11.00000   -1.50000
H8'B  2    0.078002    0.253052    0.730966    11.00000   -1.50000
H8'C  2    0.084505    0.176221    0.776350    11.00000   -1.50000
AFIX   0
C9'   1   -0.166487    0.194782    0.784151    11.00000    0.04229    0.05639 =
         0.06250   -0.01192    0.00411    0.01835
AFIX 137
H9'A  2   -0.173923    0.102775    0.796317    11.00000   -1.50000
H9'B  2   -0.203397    0.176561    0.753605    11.00000   -1.50000
H9'C  2   -0.227423    0.223985    0.802033    11.00000   -1.50000
AFIX   0
O2    3    0.039432    0.352899    0.832196    11.00000    0.03732    0.05480 =
         0.03875    0.00208    0.00482    0.02389
AFIX 147
H2    2    0.132877    0.406297    0.834849    11.00000   -1.50000
AFIX   0
HKLF 4


REM  vp54_a.res in P3(1)21
REM wR2 = 0.0871, GooF = S = 1.069, Restrained GooF = 1.069 for all data
REM R1 = 0.0337 for 3088 Fo > 4sig(Fo) and 0.0344 for all 3155 data
REM 222 parameters refined using 0 restraints

END

WGHT      0.0455      0.3383

REM Highest difference peak  0.161,  deepest hole -0.125,  1-sigma level  0.036
Q1    1   0.0509  0.3022  0.7766  11.00000  0.05    0.16
Q2    1  -0.0058  0.5179  0.7786  11.00000  0.05    0.15
;
_shelx_res_checksum   19426

_shelx_hkl_file
;
   0   0   2    0.54    0.40
   0   0   2    1.10    0.14
   0   0   2    0.85    0.16
   0   0   2    1.01    0.14
   0   0   2    1.31    0.23
   0   0   2    0.94    0.14
   0   0   2    0.85    0.14
   0   0  -2    1.03    0.13
   0   0  -2    1.03    0.22
   0   0  -2    0.59    0.22
   0   0   3    3.74    0.92
   0   0   3    5.72    0.29
   0   0   3    5.36    0.36
   0   0   3    4.91    0.36
   0   0   3    6.21    0.38
   0   0   3    4.89    0.38
   0   0   3    5.31    0.38
   0   0  -3    5.97    0.47
   0   0  -3    5.22    0.38
   0   0  -3    6.42    0.36
   0   0  -3    5.43    0.36
   0   0  -3    5.49    0.38
   0   0  -3    5.56    0.38
   0   0  -3    6.67    0.40
   0   0   4    0.45    0.25
   0   0   4    1.55    0.36
   0   0   4    0.31    0.29
   0   0   4    1.64    0.31
   0   0   4    0.88    0.49
   0   0   4    1.58    0.52
   0   0   4    1.80    0.31
   0   0  -4    1.44    0.77
   0   0  -4    0.92    0.23
   0   0  -4    1.57    0.31
   0   0  -4    0.32    0.31
   0   0  -4    0.86    0.29
   0   0  -4    0.52    0.52
   0   0   5    1.48    1.60
   0   0   5    1.73    0.31
   0   0   5   -0.04    0.67
   0   0   5    0.59    0.38
   0   0   5    0.41    0.38
   0   0   5    0.49    0.40
   0   0   5    2.90    0.68
   0   0   5    0.16    0.40
   0   0  -5    1.51    0.18
   0   0  -5    1.60    0.40
   0   0  -5    0.58    0.47
   0   0  -5    0.94    0.36
   0   0  -5    0.16    0.61
   0   0  -5    0.67    0.67
   0   0  -5    2.30    0.67
   0   0  -5    1.06    0.40
   0   0  -5    0.90    0.41
   0   0   6 5174.93 1014.11
   0   0   6 3895.38  697.70
   0   0   6 3915.08  711.77
   0   0   6 3967.76  729.43
   0   0   6 4328.36  790.86
   0   0   6 4103.84  752.21
   0   0   6 3489.54  645.61
   0   0   6 3985.98  733.34
   0   0   6 4101.78  753.78
   0   0   6 4031.48  745.54
   0   0  -6 4811.11  963.57
   0   0  -6 3907.78  702.14
   0   0  -6 4047.71  744.93
   0   0  -6 3549.18  657.52
   0   0  -6 4162.66  754.37
   0   0  -6 4158.18  764.66
   0   0  -6 3933.45  721.43
   0   0  -6 4107.14  752.52
   0   0  -6 4711.44  861.74
   0   0  -6 3927.17  722.33
   0   0  -6 4129.25  757.54
   0   0  -6 3960.96  729.33
   0   0   7    0.14    0.88
   0   0   7    0.09    0.23
   0   0   7    0.40    0.36
   0   0   7    0.43    0.52
   0   0   7   -0.34    0.54
   0   0   7    0.34    0.56
   0   0   7    0.22    0.59
   0   0   7    0.16    0.36
   0   0  -7    0.20    0.23
   0   0  -7   -0.23    0.34
   0   0  -7   -0.45    0.36
   0   0  -7    0.00    0.22
   0   0  -7    0.04    0.34
   0   0  -7   -0.63    0.36
   0   0  -7    0.07    0.34
   0   0  -7   -0.27    0.38
   0   0   8    0.22    0.34
   0   0   8   -0.11    0.90
   0   0   8    1.21    0.49
   0   0   8    1.48    0.50
   0   0   8   -0.38    0.54
   0   0   8   -0.02    0.50
   0   0   8    0.34    0.54
   0   0  -8   -0.16    0.90
   0   0  -8    0.79    0.54
   0   0  -8    2.52    0.61
   0   0  -8    0.81    0.58
   0   0  -8    1.84    0.81
   0   0  -8    1.62    0.86
   0   0  -8    1.33    0.88
   0   0  -8   -0.25    0.50
   0   0  -8    1.26    0.56
   0   0   9 7687.56 1856.83
   0   0   9 7114.90 1681.83
   0   0   9 6803.57 1634.90
   0   0   9 7797.67 1880.75
   0   0   9 6936.70 1671.87
   0   0   9 7495.02 1805.70
   0   0   9 7041.03 1699.32
   0   0   9 8400.95 2021.00
   0   0   9 7336.38 1772.56
   0   0   9 7256.55 1754.18
   0   0   9 6931.61 1686.06
   0   0  -9 6028.83 1434.01
   0   0  -9 7363.63 1780.03
   0   0  -9 6653.09 1595.12
   0   0  -9 7498.01 1813.57
   0   0  -9 6998.45 1686.94
   0   0  -9 6756.16 1637.63
   0   0  -9 6957.75 1682.23
   0   0  -9 7670.13 1855.52
   0   0  -9 7933.83 1917.38
   0   0  10    0.09    2.10
   0   0  10    1.03    0.63
   0   0  10    0.54    0.81
   0   0  10    0.45    0.85
   0   0  10    0.70    0.88
   0   0  10    3.09    0.94
   0   0  10    1.82    0.63
   0   0  10    0.92    0.58
   0   0 -10    1.55    0.34
   0   0 -10    0.20    0.58
   0   0 -10    0.34    0.61
   0   0 -10    0.38    0.54
   0   0 -10    1.13    0.56
   0   0 -10    1.46    0.59
   0   0 -10   -0.18    0.58
   0   0 -10    0.18    0.61
   0   0  11    1.21    3.49
   0   0  11    0.04    0.61
   0   0  11    0.83    0.32
   0   0  11    0.20    0.59
   0   0  11    0.56    0.49
   0   0  11    0.50    0.49
   0   0  11    0.97    0.54
   0   0  11    0.81    0.59
   0   0  11    1.57    0.58
   0   0  11   -0.04    0.59
   0   0 -11    1.06    0.22
   0   0 -11    0.40    0.95
   0   0 -11    0.09    0.36
   0   0 -11    0.47    0.59
   0   0 -11    2.09    0.90
   0   0 -11    0.47    0.90
   0   0 -11    1.24    0.97
   0   0 -11    0.61    0.59
   0   0  12  272.04   18.28
   0   0  12  211.20   12.81
   0   0  12  239.25   15.17
   0   0  12  228.78   15.94
   0   0  12  202.24   13.98
   0   0  12  248.39   16.37
   0   0  12  224.46   15.49
   0   0  12  223.32   15.69
   0   0  12  232.99   18.01
   0   0  12  230.25   16.07
   0   0  12  227.62   17.67
   0   0 -12  196.30   11.82
   0   0 -12  201.18   14.43
   0   0 -12  206.70   14.34
   0   0 -12  222.10   15.35
   0   0 -12  247.70   16.73
   0   0 -12  225.75   15.81
   0   0 -12  229.01   17.58
   0   0  13   -0.63    2.19
   0   0  13    1.10    0.67
   0   0  13    0.29    0.20
   0   0  13   -0.54    0.65
   0   0  13    0.43    0.54
   0   0  13    0.43    0.86
   0   0  13    1.12    0.92
   0   0  13    0.25    0.65
   0   0  13    0.29    0.65
   0   0 -13    0.43    0.65
   0   0 -13    1.33    0.40
   0   0 -13    2.18    0.59
   0   0 -13    1.03    0.58
   0   0 -13    0.74    0.65
   0   0 -13    1.62    0.63
   0   0  14    0.07    3.94
   0   0  14    1.22    0.72
   0   0  14    0.72    1.13
   0   0  14    0.34    0.70
   0   0  14    1.30    0.63
   0   0  14    0.38    0.70
   0   0  14    0.22    0.70
   0   0 -14   -0.09    0.74
   0   0 -14    0.47    0.68
   0   0 -14    0.22    1.04
   0   0 -14    1.75    0.70
   0   0 -14    3.71    1.08
   0   0 -14    0.20    1.13
   0   0  15  609.27   79.43
   0   0  15  588.22   55.79
   0   0  15  547.80   48.49
   0   0  15  690.56   63.28
   0   0  15  596.77   56.44
   0   0  15  595.63   59.71
   0   0  15  733.39   68.64
   0   0  15  615.32   56.89
   0   0  15  655.44   60.52
   0   0  15  590.94   59.10
   0   0  15  574.84   54.66
   0   0  15  648.76   62.95
   0   0 -15  583.09   55.38
   0   0 -15  586.75   52.84
   0   0 -15  604.05   56.64
   0   0 -15  632.50   59.03
   0   0 -15  473.94   46.49
   0   0 -15  600.51   56.89
   0   0 -15  558.79   55.61
   0   0  16    0.63    2.54
   0   0  16    0.56    0.47
   0   0  16    0.11    0.72
   0   0  16    0.31    0.76
   0   0  16    0.07    0.61
   0   0  16    0.41    0.56
   0   0  16    3.54    1.06
   0   0  16    0.61    0.76
   0   0  16    0.49    0.74
   0   0 -16   -0.27    0.79
   0   0 -16    0.29    0.74
   0   0 -16    1.10    0.70
   0   0 -16    1.44    0.67
   0   0 -16   -0.81    1.17
   0   0 -16    0.61    0.74
   0   0 -16    0.40    0.70
   0   0  17    0.76    4.44
   0   0  17    0.29    0.81
   0   0  17    0.52    0.77
   0   0  17    0.14    1.30
   0   0  17    0.49    0.81
   0   0  17    0.59    0.67
   0   0  17    0.85    0.63
   0   0  17    1.62    0.70
   0   0  17    0.61    0.81
   0   0  17    0.65    0.76
   0   0  17    0.65    0.81
   0   0 -17    0.32    1.39
   0   0 -17    0.97    0.79
   0   0 -17    0.74    0.47
   0   0 -17    0.50    0.79
   0   0 -17   -0.07    1.19
   0   0 -17    0.77    1.33
   0   0 -17    0.04    0.76
   0   0  18  560.21   86.27
   0   0  18  691.89   67.57
   0   0  18  514.89   51.53
   0   0  18  630.47   62.77
   0   0  18  604.76   64.05
   0   0  18  675.73   64.79
   0   0  18  660.62   65.87
   0   0  18  547.54   55.04
   0   0  18  654.57   67.90
   0   0  18  680.75   66.50
   0   0  18  600.64   64.12
   0   0 -18  559.18   56.38
   0   0 -18  502.19   55.36
   0   0 -18  630.59   61.35
   0   0 -18  643.33   63.15
   0   0 -18  617.15   61.17
   0   0 -18  661.64   63.99
   0   0 -18  634.98   63.22
   0   0 -18  620.43   64.86
   0   0  19    2.10    3.72
   0   0  19    4.25    1.04
   0   0  19    0.95    0.99
   0   0  19    0.97    0.99
   0   0  19    0.31    0.79
   0   0  19    0.63    0.72
   0   0  19    0.14    0.83
   0   0  19    0.77    0.99
   0   0  19   -0.02    0.92
   0   0  19    1.98    0.97
   0   0 -19    1.31    1.01
   0   0 -19   -0.41    0.94
   0   0 -19    0.50    0.58
   0   0 -19    0.20    0.86
   0   0 -19    1.91    1.67
   0   0 -19    0.76    0.97
   0   0 -19    2.95    0.95
   0   0  20    1.40    5.99
   0   0  20    0.40    1.60
   0   0  20    4.73    1.21
   0   0  20    0.36    0.81
   0   0  20    0.63    0.95
   0   0 -20    0.31    1.62
   0   0 -20    0.36    0.85
   0   0 -20    1.08    1.06
   0   0 -20   -0.18    0.83
   0   0 -20    0.13    1.62
   0   0 -20    0.61    0.95
   0   0  21  128.39   26.02
   0   0  21  128.33   11.05
   0   0  21  114.30    9.84
   0   0  21  151.11   11.41
   0   0  21  128.78   13.51
   0   0 -21  135.13   11.14
   0   0 -21  123.98   10.51
   0   0 -21  118.00   11.28
   0   0 -21  127.88   10.96
   0   0 -21  133.06   11.14
   0   0  22    0.63    4.48
   0   0  22    2.09    1.17
   0   0  22    0.81    1.62
   0   0  22    0.02    1.15
   0   0 -22    0.45    1.17
   0   0 -22    0.38    1.62
   0   0 -22    0.85    1.31
   0   0 -22    2.21    1.17
   0   0 -22    0.22    1.12
   0   0  23    3.08    7.29
   0   0  23    1.40    1.84
   0   0  23    0.74    0.95
   0   0  23   -0.16    1.15
   0   0 -23   -0.02    1.12
   0   0 -23    1.13    1.04
   0   0 -23   -0.07    1.35
   0   0 -23    1.48    1.87
   0   0 -23    3.17    1.76
   0   0  24  212.51   40.84
   0   0  24  193.23   17.90
   0   0  24  146.93   17.61
   0   0  24  220.75   19.63
   0   0 -24  202.71   17.72
   0   0 -24  209.69   18.60
   0   0 -24  187.52   23.62
   0   0 -24  184.84   17.38
   0   0 -24  194.05   17.87
   0   0  25    1.93    5.31
   0   0  25    0.43    1.35
   0   0  25    0.07    1.17
   0   0  25    5.54    1.44
   0   0 -25    0.65    2.07
   0   0 -25    0.95    1.24
   0   0 -25    0.86    1.66
   0   0 -25   -0.43    1.33
   0   0 -25    0.54    1.28
   0   0  26    5.42    5.13
   0   0  26    0.16    1.26
   0   0  26    1.39    1.73
   0   0  26    0.27    2.14
   0   0 -26    0.72    1.21
   0   0 -26    1.03    1.15
   0   0 -26    0.16    2.63
   0   0 -26   -0.40    1.24
   0   0 -26    1.06    1.15
   0   0  27   64.07   18.53
   0   0  27   43.75    5.78
   0   0  27   48.99    5.74
   0   0 -27   41.70    5.22
   0   0 -27   40.84    5.25
   0   0 -27   48.83    6.67
   0   0 -27   45.25    5.52
   0   0 -27   42.28    5.49
   0   0  28    1.44    5.29
   0   0  28    0.20    2.21
   0   0  28    1.06    1.35
   0   0 -28    0.58    1.33
   0   0 -28    1.17    1.28
   0   0 -28    1.31    2.64
   0   0 -28    1.04    2.19
   0   0 -28    0.94    2.19
   0   0  29    1.69    3.69
   0   0  29   -1.19    0.97
   0   0  29    0.90    0.97
   0   0 -29   -0.52    0.92
   0   0 -29    0.05    0.85
   0   0 -29    0.38    1.10
   0   0 -29    0.11    0.95
   0   0 -29    0.43    0.95
   0   0  30  456.90  110.21
   0   0  30  453.70   53.56
   0   0  30  445.57   47.53
   0   0 -30  559.35   53.13
   0   0 -30  398.45   49.51
   0   0 -30  447.39   51.94
   0   0 -30  487.80   55.57
   0   0 -30  418.53   50.70
   0   0  31    2.46    5.11
   0   0  31    0.74    1.21
   0   0  31    0.85    1.26
   0   0 -31    2.14    1.13
   0   0 -31    0.88    1.15
   0   0 -31    0.59    1.37
   0   0 -31    0.38    1.19
   0   0 -31    1.17    1.17
   0   0  32    2.66    4.05
   0   0  32    1.94    1.69
   0   0  32    0.09    1.12
   0   0 -32    0.38    0.92
   0   0 -32    0.47    1.10
   0   0 -32    0.43    1.13
   0   0 -32    1.46    1.75
   0   0 -32    1.12    0.97
   0   0  33    2.14    4.21
   0   0  33    0.79    1.13
   0   0  33    1.55    1.06
   0   0 -33    2.07    0.97
   0   0 -33    0.86    1.80
   0   0 -33    1.40    1.73
   0   0 -33    1.67    1.12
   0   0 -33    0.54    1.04
   0   0  34    0.45    3.22
   0   0  34    0.18    0.86
   0   0  34   -0.09    1.33
   0   0 -34    0.50    0.74
   0   0 -34    0.40    1.13
   0   0 -34    0.99    1.17
   0   0 -34    0.81    0.83
   0   0 -34    0.14    0.79
   0   0  35    0.31    2.75
   0   0  35    1.30    1.19
   0   0  35   -0.22    0.70
   0   0 -35    0.27    0.77
   0   0 -35    0.67    1.15
   0   0 -35    0.32    0.76
   1  -1   1  987.54  109.87
  -1   0   1 1719.69  182.59
   0   1   1 1259.37  127.79
   0   1   1 1139.00  116.08
  -1   0   1 1132.29  113.02
   1  -1   1 1124.02  116.28
   0   1   1 1100.02  109.04
   1  -1   1 1088.59  110.16
  -1   0   1 1404.00  141.34
   0   1   1 1172.72  117.64
   1  -1   1 1166.30  119.19
  -1   0   1 1064.21  109.53
   1  -1   1 1049.70  107.70
  -1   0   1 1143.86  110.43
   0   1   1 1180.28  118.69
   1  -1   1 1155.34  117.93
   0   1   1  878.11   91.04
  -1   0   1 1045.47  104.47
   0   1   1 1040.90  106.49
   1  -1   1 1222.74  124.68
  -1   0   1 1237.51  120.25
   1  -1   1  934.23   96.76
   0   1   1 1054.30  100.79
  -1   0   1 1125.13  114.64
  -1   0   1 1372.55  131.93
   0   1   1 1115.76  112.64
   1  -1   1  946.10   97.55
   1  -1   1 1052.38  108.15
  -1   0   1 1028.48  100.71
   1  -1   1 1117.81  114.48
  -1   1  -1 1068.23  118.02
   0  -1  -1 1103.38  112.64
   0  -1  -1 1096.24  111.82
   1   0  -1 1110.34  110.75
  -1   1  -1 1038.22  106.42
   0  -1  -1 1188.59  117.14
  -1   1  -1 1174.32  117.95
   1   0  -1 1518.35  152.48
  -1   1  -1 1139.53  116.65
   1   0  -1 1038.27  105.52
  -1   1  -1 1198.12  121.98
   0  -1  -1  882.54   90.33
  -1   1  -1 1163.98  117.84
   1   0  -1 1257.64  124.27
   0  -1  -1 1002.00  102.91
   0  -1  -1 1060.53  107.62
   1   0  -1 1095.83  106.65
  -1   1  -1  990.47  102.01
  -1   1  -1 1413.77  144.25
   1   0  -1 1188.88  120.22
   0  -1  -1 1108.35  112.05
   1   0  -1 1304.65  125.45
  -1   1  -1 1255.61  127.92
  -1   1  -1 1115.65  114.10
   1   0  -1 1028.09  100.46
   0  -1  -1  993.02  102.32
  -1   1  -1 1160.63  118.54
   1  -1   2  426.81   36.85
   0   1   2  436.14   33.61
   0   1   2  492.60   36.40
  -1   0   2  515.99   36.49
   1  -1   2  467.12   34.92
   0   1   2  465.56   33.43
   1  -1   2  404.57   30.05
   0   1   2  555.39   39.60
  -1   0   2  435.78   32.56
  -1   0   2  583.45   40.14
   1  -1   2  425.58   32.08
   0   1   2  563.43   40.86
  -1   0   2  508.11   35.68
   1  -1   2  470.78   34.94
  -1   0   2  586.15   40.77
   0   1   2  417.83   31.56
   0   1   2  570.01   41.54
   1  -1   2  466.40   34.90
   1  -1   2  580.02   42.69
   0   1   2  530.47   35.41
   0   1   2  554.47   40.30
  -1   0   2  582.79   40.55
   1  -1   2  473.73   35.32
   1  -1   2  562.33   41.43
   1  -1   2  454.78   34.04
  -1   1  -2  529.52   47.62
   0  -1  -2  417.27   31.34
   0  -1  -2  445.05   33.00
   1   0  -2  488.77   34.13
  -1   1  -2  513.25   37.89
   0  -1  -2  547.81   39.72
  -1   1  -2  604.79   43.95
  -1   1  -2  410.77   31.00
   1   0  -2  451.67   33.70
  -1   1  -2  408.72   30.84
  -1   1  -2  467.36   34.97
   0  -1  -2  445.80   32.94
  -1   1  -2  464.95   34.69
   1   0  -2  523.22   36.18
   0  -1  -2  510.36   37.57
   1   0  -2  480.89   33.07
   0  -1  -2  506.00   37.15
  -1   1  -2  452.82   34.90
  -1   1  -2  541.80   39.96
   0  -1  -2  573.83   38.29
   1   0  -2  463.40   34.56
   0  -1  -2  440.42   32.55
   1   0  -2  573.85   39.42
  -1   1  -2  431.23   32.42
   0  -1  -2  482.99   35.35
   1   0  -2  479.52   33.27
  -1   1  -2  425.58   33.18
   0  -1  -2  566.90   41.18
  -1   1  -2  469.93   35.15
   1  -1   3 4346.64  842.98
  -1   0   3 4707.65  913.54
   0   1   3 3805.87  700.99
   0   1   3 4173.02  764.45
  -1   0   3 4200.39  748.38
   1  -1   3 4067.05  745.70
   0   1   3 4469.52  817.12
   1  -1   3 4269.60  780.73
  -1   0   3 4696.47  859.28
   0   1   3 4638.31  834.63
  -1   0   3 4097.87  752.39
  -1   0   3 4341.08  785.98
   1  -1   3 3889.46  717.00
   0   1   3 4306.25  789.35
  -1   0   3 3971.02  720.51
   1  -1   3 3756.79  692.30
  -1   0   3 4000.41  721.00
   0   1   3 4130.83  758.96
  -1   0   3 4573.25  821.37
   0   1   3 4298.08  789.44
   1  -1   3 4415.09  810.84
   1  -1   3 4784.36  881.48
  -1   0   3 4963.61  907.85
   0   1   3 3666.84  658.06
   0   1   3 4471.01  818.44
  -1   0   3 4086.77  740.64
   1  -1   3 4079.97  750.81
  -1   0   3 3924.20  712.36
   0   1   3 4193.78  769.29
   1  -1   3 4127.79  760.04
   1  -1   3 4109.64  756.87
  -1   1  -3 3932.50  774.92
   1   0  -3 4235.31  821.75
   0  -1  -3 2754.29  516.33
   0  -1  -3 4244.70  776.25
   1   0  -3 4344.37  776.97
  -1   1  -3 4122.74  755.97
   0  -1  -3 3827.82  701.64
  -1   1  -3 4114.62  751.69
   1   0  -3 4787.82  876.69
  -1   1  -3 3221.70  596.62
   0  -1  -3 3711.94  676.27
   1   0  -3 4126.71  758.15
  -1   1  -3 3830.79  704.01
  -1   1  -3 3895.07  717.72
   0  -1  -3 3929.60  721.79
  -1   1  -3 3914.00  721.21
   1   0  -3 5214.64  935.11
   0  -1  -3 4754.57  868.43
   0  -1  -3 4585.38  838.84
   1   0  -3 4383.99  786.59
  -1   1  -3 4388.84  805.48
  -1   1  -3 5282.66  966.49
   1   0  -3 4521.22  829.12
   0  -1  -3 4194.81  751.62
   0  -1  -3 4448.65  814.19
   1   0  -3 3985.64  722.74
  -1   1  -3 3822.53  704.27
   0  -1  -3 4348.25  796.07
   1   0  -3 4558.73  821.60
  -1   1  -3 4426.82  812.36
  -1   1  -3 4029.16  743.85
   1  -1   4 4888.48 1119.07
  -1   0   4 8105.12 1798.54
   0   1   4 7310.14 1549.53
   0   1   4 5917.10 1259.29
   1  -1   4 5663.00 1204.13
  -1   0   4 5201.07 1072.90
   0   1   4 5655.15 1204.20
   1  -1   4 6514.54 1383.77
  -1   0   4 5466.71 1170.17
   0   1   4 6070.80 1268.76
  -1   0   4 5712.46 1218.78
  -1   0   4 5891.04 1243.53
   1  -1   4 6696.07 1424.15
   0   1   4 5865.00 1251.56
  -1   0   4 5399.21 1147.62
   1  -1   4 5587.56 1199.99
  -1   0   4 6698.86 1405.44
   0   1   4 6174.20 1318.27
   1  -1   4 5689.01 1217.43
  -1   0   4 5086.07 1072.40
   0   1   4 5822.79 1244.74
   1  -1   4 5913.72 1262.91
   1  -1   4 5840.55 1251.27
  -1   0   4 4708.06 1016.48
   0   1   4 5975.04 1254.83
   0   1   4 6083.00 1296.23
  -1   0   4 5831.05 1235.87
   1  -1   4 5469.84 1172.34
  -1   0   4 6003.57 1266.81
   0   1   4 5379.98 1150.90
   1  -1   4 6164.70 1315.41
  -1   0   4 5764.83 1219.05
   1  -1   4 6128.54 1307.89
  -1   1  -4 4905.35 1127.20
   1   0  -4 6344.02 1420.19
   0  -1  -4 4830.58 1044.35
   1   0  -4 5936.77 1223.85
   0  -1  -4 5890.96 1250.03
  -1   1  -4 4858.95 1042.66
   0  -1  -4 5861.42 1249.15
  -1   1  -4 5501.08 1176.03
   1   0  -4 5592.02 1196.94
   0  -1  -4 6158.08 1294.29
   1   0  -4 5438.43 1167.81
  -1   1  -4 5962.12 1270.90
  -1   1  -4 5832.78 1247.60
   0  -1  -4 6272.34 1339.39
   1   0  -4 5324.67 1120.10
   0  -1  -4 6770.79 1436.04
   0  -1  -4 6035.49 1287.09
   1   0  -4 5559.58 1169.07
  -1   1  -4 6139.51 1309.43
  -1   1  -4 4053.51  879.43
   1   0  -4 5728.38 1225.07
   0  -1  -4 6271.41 1315.25
   0  -1  -4 5659.29 1211.56
   1   0  -4 5709.88 1206.02
  -1   1  -4 5477.71 1172.09
   0  -1  -4 5850.38 1247.76
   1   0  -4 5583.98 1177.92
  -1   1  -4 5267.48 1127.49
  -1   1  -4 6084.51 1298.95
  -1   0   5 1804.32  302.40
   0   1   5 2321.55  342.98
   0   1   5 2333.15  340.25
   1  -1   5 2541.69  370.28
   0   1   5 2848.17  415.33
   1  -1   5 2568.85  375.73
  -1   0   5 2738.28  401.56
   0   1   5 2272.68  325.57
  -1   0   5 2405.80  354.19
   1  -1   5 2018.20  300.40
   0   1   5 2441.93  359.91
  -1   0   5 2643.41  382.94
   1  -1   5 2338.19  345.20
   0   1   5 2171.21  321.63
  -1   0   5 2605.20  378.48
   1  -1   5 2604.93  383.59
  -1   0   5 2215.11  318.80
   0   1   5 2398.98  352.70
   1  -1   5 2231.57  335.88
   0   1   5 2334.82  349.71
  -1   0   5 2739.32  392.87
   1  -1   5 2568.57  377.92
   1  -1   5 2082.80  311.21
  -1   0   5 2617.77  385.05
   0   1   5 2326.60  335.43
   0   1   5 2749.00  403.51
  -1   0   5 2336.84  340.88
   1  -1   5 2652.66  390.35
  -1   0   5 2436.37  353.89
   0   1   5 2357.21  352.48
   1  -1   5 2323.44  343.87
   0   1   5 2525.24  374.61
  -1   0   5 2668.27  387.08
   1  -1   5 2877.62  422.16
   1   0  -5 2078.32  354.37
   0  -1  -5 3680.12  532.94
   0  -1  -5 2460.04  360.38
  -1   1  -5 2683.64  390.16
   0  -1  -5 2588.99  380.12
  -1   1  -5 2617.93  385.44
   1   0  -5 2487.70  366.86
   0  -1  -5 2423.31  345.75
   1   0  -5 2407.04  358.20
  -1   1  -5 2191.81  322.53
  -1   1  -5 2403.60  355.38
   1   0  -5 2891.17  412.93
   0  -1  -5 2677.07  394.74
   0  -1  -5 2554.75  375.57
   1   0  -5 2232.08  323.73
  -1   1  -5 2696.30  399.13
  -1   1  -5 2482.19  366.52
   1   0  -5 2385.09  352.50
   0  -1  -5 2376.20  344.82
   0  -1  -5 2664.15  390.57
   1   0  -5 2463.95  357.57
  -1   1  -5 2579.47  379.25
   0  -1  -5 2457.18  361.66
   1   0  -5 2471.68  357.90
  -1   1  -5 2757.69  404.35
  -1   1  -5 2378.24  352.54
   1  -1   6 1006.00  126.82
  -1   0   6  950.94  119.43
   0   1   6 1091.22  114.95
   0   1   6 1050.04  108.11
   1  -1   6 1057.50  109.21
   1  -1   6  983.90  104.17
  -1   0   6 1289.14  136.19
   0   1   6 1143.25  113.45
  -1   0   6 1082.62  113.67
   1  -1   6 1271.20  129.46
   0   1   6 1137.44  119.70
  -1   0   6 1171.96  120.59
   1  -1   6 1032.21  109.17
   0   1   6 1039.87  112.82
  -1   0   6 1063.10  110.63
   1  -1   6 1040.79  110.70
  -1   0   6  945.99   98.05
   0   1   6  963.48  101.67
   1  -1   6  894.04   96.61
  -1   0   6 1057.99  109.13
   0   1   6 1077.83  114.24
  -1   0   6 1040.38  106.36
   1  -1   6 1065.78  115.16
  -1   0   6 1024.56  111.82
   0   1   6 1018.66  104.33
   0   1   6  971.78  106.40
  -1   0   6 1173.69  120.92
   1  -1   6 1043.40  113.33
  -1   0   6 1023.30  108.07
   0   1   6 1134.40  119.46
   1  -1   6 1081.05  116.87
   0   1   6 1080.59  113.83
  -1   0   6 1157.61  119.44
   1  -1   6 1176.39  123.92
  -1   1  -6 1088.32  143.39
   1   0  -6 1343.96  158.74
   0  -1  -6 1089.67  114.69
   0  -1  -6 1033.83  108.11
  -1   1  -6 1192.94  122.27
   0  -1  -6 1071.14  113.02
   0  -1  -6 1112.20  110.70
   1   0  -6  899.18   98.74
  -1   1  -6 1065.89  110.18
  -1   1  -6  975.28  106.80
   0  -1  -6  951.37  100.73
   0  -1  -6 1087.89  114.68
   1   0  -6 1127.54  115.67
  -1   1  -6 1151.36  120.74
  -1   1  -6 1177.90  123.69
   1   0  -6 1074.61  116.28
   0  -1  -6 1095.93  113.09
  -1   1  -6 1153.25  124.80
   0  -1  -6 1113.29  116.98
   1   0  -6 1115.15  114.89
  -1   1  -6 1033.38  109.44
   0  -1  -6 1040.54  110.11
   1   0  -6 1084.90  111.40
  -1   1  -6 1031.72  109.37
  -1   1  -6 1056.73  114.93
   1  -1   7  469.03   54.60
  -1   0   7  644.80   68.64
   0   1   7  842.31   70.29
   0   1   7  563.20   47.06
   1  -1   7  608.59   50.77
   1  -1   7  550.04   47.87
  -1   0   7  525.90   48.07
   0   1   7  661.00   53.18
  -1   0   7  592.58   51.01
   1  -1   7  703.82   58.24
   0   1   7  588.31   53.07
  -1   0   7  587.02   49.93
   1  -1   7  557.83   48.99
   0   1   7  577.21   50.75
  -1   0   7  582.68   49.85
   1  -1   7  545.10   48.31
  -1   0   7  614.63   50.52
   0   1   7  655.37   57.66
   1  -1   7  583.45   51.06
  -1   0   7  718.89   59.26
  -1   0   7  629.37   52.10
   0   1   7  596.52   52.10
   1  -1   7  621.69   55.72
  -1   0   7  534.97   49.69
   0   1   7  725.30   60.50
   0   1   7  582.99   51.31
  -1   0   7  652.81   54.95
   1  -1   7  583.90   51.11
   0   1   7  638.90   55.34
  -1   0   7  679.83   56.65
   1  -1   7  618.75   56.01
   0   1   7  600.44   51.99
  -1   0   7  654.39   55.07
   1  -1   7  623.32   53.92
  -1   1  -7  878.83   89.69
   1   0  -7  537.95   60.59
   0  -1  -7  474.30   42.35
   0  -1  -7  633.70   53.43
  -1   1  -7  671.99   55.56
   0  -1  -7  522.95   46.08
  -1   1  -7  798.90   66.24
   0  -1  -7  578.15   50.59
   0  -1  -7  703.69   55.72
   1   0  -7  570.52   51.71
  -1   1  -7  641.04   53.38
  -1   1  -7  579.55   50.90
   0  -1  -7  804.37   67.13
   0  -1  -7  640.29   55.25
   1   0  -7  622.98   51.27
  -1   1  -7  604.63   54.23
  -1   1  -7  510.97   45.79
   1   0  -7  539.50   47.95
   0  -1  -7  625.05   51.78
  -1   1  -7  662.47   59.60
   0  -1  -7  585.11   52.95
   1   0  -7  596.08   50.50
  -1   1  -7  681.29   58.35
   0  -1  -7  611.41   53.07
   1   0  -7  606.27   50.83
  -1   1  -7  580.79   50.48
  -1   1  -7  566.29   52.08
   0   1   8   22.22    5.74
   1  -1   8   23.30    5.11
  -1   0   8   19.77    6.94
   0   1   8   32.29    2.41
   0   1   8   32.20    1.71
   1  -1   8   34.15    1.80
   1  -1   8   30.03    2.18
   0   1   8   31.90    1.40
  -1   0   8   34.87    2.21
   0   1   8   39.49    2.45
  -1   0   8   39.22    2.19
   1  -1   8   40.37    2.55
   0   1   8   38.20    2.55
  -1   0   8   37.71    2.23
   1  -1   8   40.14    2.59
  -1   0   8   37.31    1.85
   0   1   8   38.48    2.32
  -1   0   8   30.14    2.25
   1  -1   8   40.95    2.61
  -1   0   8   40.26    2.00
   0   1   8   42.30    2.59
   1  -1   8   36.00    2.41
  -1   0   8   40.23    2.55
   0   1   8   43.27    2.09
   0   1   8   39.42    2.63
  -1   0   8   36.95    2.18
   1  -1   8   34.56    2.43
   0   1   8   38.79    2.57
  -1   0   8   40.44    2.21
   1  -1   8   35.98    2.43
   0   1   8   39.42    3.42
  -1   0   8   40.52    2.23
   1  -1   8   36.92    2.48
  -1   1  -8   38.74    5.61
   1   0  -8   36.72    7.97
   0  -1  -8   29.65    2.16
  -1   1  -8   35.93    1.89
   0  -1  -8   28.97    2.28
  -1   1  -8   42.55    2.41
   0  -1  -8   39.26    2.55
   0  -1  -8   42.69    2.02
   1   0  -8   30.87    2.16
  -1   1  -8   30.96    2.39
  -1   1  -8   38.68    2.55
   0  -1  -8   37.96    2.46
   1   0  -8   35.73    2.45
  -1   1  -8   41.45    2.48
  -1   1  -8   34.58    2.48
   1   0  -8   41.88    2.66
   0  -1  -8   34.71    2.45
  -1   1  -8   41.96    2.63
   0  -1  -8   37.73    2.45
   1   0  -8   39.51    2.25
  -1   1  -8   40.16    2.59
   0  -1  -8   40.73    3.58
   1   0  -8   36.18    2.05
  -1   1  -8   36.94    2.45
   0   1   9 1684.61  288.97
   1  -1   9 2475.19  402.88
  -1   0   9 2644.85  423.13
   0   1   9 1879.65  274.31
   0   1   9 2171.10  303.49
   1  -1   9 2159.86  302.76
   1  -1   9 2233.79  323.86
   0   1   9 2306.65  318.53
  -1   0   9 2408.62  344.77
   1  -1   9 1800.92  257.04
   0   1   9 2226.21  319.43
  -1   0   9 2144.71  307.97
   1  -1   9 2191.92  315.28
   0   1   9 2217.77  319.27
  -1   0   9 2045.96  293.51
   1  -1   9 2208.54  316.93
  -1   0   9 2278.71  321.45
   0   1   9 1923.56  277.06
  -1   0   9 2266.42  317.72
   1  -1   9 2240.19  322.13
  -1   0   9 2589.18  362.07
   0   1   9 2182.26  314.20
   1  -1   9 2180.87  312.58
  -1   0   9 1711.23  250.40
   0   1   9 2059.36  294.98
   0   1   9 2333.89  334.76
  -1   0   9 2242.85  319.06
   1  -1   9 2303.12  330.21
   0   1   9 2207.93  318.05
  -1   0   9 2363.34  334.55
   1  -1   9 2284.13  327.04
   0   1   9 2066.86  297.70
  -1   0   9 2221.61  318.66
   1  -1   9 2176.92  313.19
  -1   1  -9 2126.25  365.62
   1   0  -9 2354.47  387.69
   0  -1  -9 2138.07  300.90
   1   0  -9 2311.65  328.59
   0  -1  -9 2200.68  320.41
  -1   1  -9 2226.57  317.18
   0  -1  -9 2551.73  367.49
   0  -1  -9 2077.95  287.41
   1   0  -9 2117.60  302.43
  -1   1  -9 1846.63  265.44
  -1   1  -9 2048.08  296.35
   0  -1  -9 2046.17  296.80
   0  -1  -9 2187.73  313.51
   1   0  -9 2304.01  323.81
  -1   1  -9 2032.07  292.34
  -1   1  -9 3116.83  439.02
   1   0  -9 2199.62  316.95
   0  -1  -9 1755.72  254.47
  -1   1  -9 2151.17  309.93
   0  -1  -9 2125.03  305.72
   1   0  -9 2149.10  309.36
  -1   1  -9 2244.71  322.28
   0  -1  -9 2357.42  336.80
   1   0  -9 2287.40  323.57
  -1   1  -9 2199.75  315.48
  -1   1  -9 2374.12  340.18
   0   1  10  901.21  118.98
  -1   0  10 1268.63  142.35
   0   1  10  724.85   72.85
   0   1  10  900.89   83.17
   1  -1  10  853.09   79.54
   1  -1  10  862.44   83.77
   0   1  10  784.34   73.04
  -1   0  10  846.74   81.82
   1  -1  10  681.04   65.83
   0   1  10  748.56   76.62
  -1   0  10  845.59   81.48
   1  -1  10  800.50   78.89
   0   1  10  833.64   81.91
  -1   0  10  813.29   79.07
   1  -1  10  770.92   76.17
  -1   0  10  787.26   75.99
   0   1  10  681.42   67.52
  -1   0  10  675.86   65.20
   1  -1  10  738.43   73.67
  -1   0  10  740.95   71.44
   0   1  10  775.56   76.82
   1  -1  10  784.87   77.16
  -1   0  10  896.90   87.26
   0   1  10  699.61   68.08
   0   1  10  863.45   84.50
  -1   0  10  826.23   79.92
   1  -1  10  782.98   79.81
   0   1  10  803.95   79.38
  -1   0  10  797.23   79.11
   1  -1  10  839.13   81.90
   0   1  10  798.86   78.48
  -1   0  10  844.69   81.45
   1  -1  10  777.63   76.64
  -1   1 -10  628.77   89.45
   0  -1 -10  932.95   87.02
  -1   1 -10  698.65   67.99
   1   0 -10  688.88   68.37
   0  -1 -10  765.89   75.31
  -1   1 -10  875.61   84.29
   0  -1 -10  939.84   90.95
   0  -1 -10  935.99   84.67
   1   0 -10  773.93   75.15
  -1   1 -10  736.02   72.00
  -1   1 -10  755.25   77.65
   0  -1 -10  883.13   87.17
   0  -1 -10  829.83   83.62
   1   0 -10  770.72   75.19
  -1   1 -10  798.05   78.06
  -1   1 -10 1013.48   97.39
   1   0 -10  802.44   79.20
   0  -1 -10  836.54   79.86
  -1   1 -10  708.74   73.80
   0  -1 -10  763.31   77.72
   1   0 -10  799.92   77.76
  -1   1 -10  778.55   76.97
   0  -1 -10  762.30   77.76
   1   0 -10  807.03   77.83
  -1   1 -10  788.05   77.70
  -1   1 -10  872.70   85.22
   0   1  11  474.41   55.90
   1  -1  11  432.78   58.58
  -1   0  11  634.48   72.00
   0   1  11  531.46   43.93
   0   1  11  475.44   37.75
   1  -1  11  459.84   35.68
   1  -1  11  449.22   37.42
  -1   0  11  454.66   39.11
   0   1  11  448.18   34.99
   1  -1  11  385.50   31.39
   0   1  11  479.47   39.85
  -1   0  11  440.50   36.43
   1  -1  11  470.47   39.36
   0   1  11  435.10   36.99
  -1   0  11  482.56   41.22
   1  -1  11  508.81   44.06
  -1   0  11  477.58   38.97
   0   1  11  402.88   33.82
  -1   0  11  487.90   39.83
   1  -1  11  615.66   49.35
  -1   0  11  508.59   40.26
   0   1  11  493.93   40.97
   1  -1  11  473.37   39.18
  -1   0  11  408.22   34.81
   0   1  11  426.23   34.85
   0   1  11  494.81   41.16
   1  -1  11  451.99   38.00
  -1   0  11  497.55   41.87
   0   1  11  483.51   40.35
   1  -1  11  463.15   38.68
   0   1  11  430.24   36.40
  -1   0  11  442.21   36.41
   1  -1  11  449.37   37.69
   1   0 -11  646.91   67.54
   0  -1 -11  452.82   36.27
  -1   1 -11  401.28   31.88
   1   0 -11  437.78   38.88
   0  -1 -11  453.65   37.87
  -1   1 -11  518.70   42.05
   0  -1 -11  437.11   37.21
   0  -1 -11  431.59   32.85
   1   0 -11  448.36   38.21
  -1   1 -11  449.06   36.74
  -1   1 -11  445.59   37.69
   0  -1 -11  443.27   36.50
   0  -1 -11  470.67   39.11
   1   0 -11  451.47   36.25
  -1   1 -11  455.68   37.93
  -1   1 -11  635.07   50.77
   1   0 -11  513.86   42.50
   0  -1 -11  471.05   37.93
  -1   1 -11  382.31   33.36
   0  -1 -11  464.32   38.72
   1   0 -11  490.17   39.87
  -1   1 -11  455.00   38.30
   0  -1 -11  438.43   36.88
   1   0 -11  485.67   41.20
  -1   1 -11  457.62   38.39
  -1   1 -11  479.39   40.07
   0   1  12 1173.12  168.76
   1  -1  12 1186.81  168.13
  -1   0  12  854.76  140.73
   0   1  12 1109.03  128.89
   1  -1  12 1019.31  119.28
   0   1  12 1187.15  129.82
   1  -1  12 1263.41  137.33
   1  -1  12  960.08  112.16
  -1   0  12 1142.71  128.71
   0   1  12 1018.52  112.70
   1  -1  12  929.21  106.27
   0   1  12 1309.92  151.38
  -1   0  12 1138.32  131.95
   1  -1  12 1142.17  131.64
   0   1  12 1219.19  139.41
  -1   0  12 1263.85  142.69
   1  -1  12  999.75  116.12
  -1   0  12 1420.49  157.42
   0   1  12 1036.18  118.69
  -1   0  12 1597.22  173.31
   1  -1  12 1381.76  155.79
  -1   0  12 1159.55  130.04
   0   1  12 1223.20  139.83
   1  -1  12 1183.66  135.51
  -1   0  12 1258.70  146.03
   0   1  12 1165.36  134.25
  -1   0  12 1139.11  129.82
   1  -1  12 1121.62  129.21
   0   1  12 1212.93  138.89
  -1   0  12 1237.78  139.27
   1  -1  12 1208.47  138.57
   0   1  12 1246.83  141.61
  -1   0  12 1259.73  141.45
   1  -1  12 1104.59  127.43
   0  -1 -12 1105.94  122.72
  -1   1 -12 1205.99  132.72
   1   0 -12  916.00  107.66
   0  -1 -12 1079.33  124.37
  -1   1 -12 1228.47  139.02
   0  -1 -12  968.86  114.01
   0  -1 -12 1276.21  136.86
   1   0 -12 1184.32  133.04
  -1   1 -12 1337.03  146.16
  -1   1 -12 1141.38  131.61
   0  -1 -12  935.42  108.67
   0  -1 -12 1223.38  142.18
   1   0 -12 1188.44  134.66
  -1   1 -12 1125.85  129.34
  -1   1 -12 1114.93  128.92
   1   0 -12 1079.04  125.20
   0  -1 -12 1368.03  151.59
  -1   1 -12 1093.13  126.46
   0  -1 -12 1133.55  134.03
   1   0 -12 1146.11  133.08
  -1   1 -12 1140.66  131.28
   0  -1 -12 1087.82  128.89
   1   0 -12 1218.09  137.58
  -1   1 -12 1132.82  130.67
  -1   1 -12 1225.72  140.58
   0   1  13   64.86   12.59
   1  -1  13   64.57   11.62
  -1   0  13  109.10   18.19
   0   1  13   72.94    5.72
   1  -1  13   79.09    5.81
   0   1  13   80.01    4.88
   1  -1  13   86.50    4.44
  -1   0  13   86.43    6.64
   0   1  13   86.23    4.53
   1  -1  13  104.15    5.67
   0   1  13   85.87    5.94
  -1   0  13   82.98    5.43
   1  -1  13   86.92    6.01
   0   1  13   82.35    5.88
  -1   0  13   88.17    5.70
   1  -1  13  100.14    6.28
  -1   0  13   76.46    4.68
   0   1  13   86.09    5.38
  -1   0  13   70.60    4.35
   1  -1  13   79.13    5.70
  -1   0  13   81.36    5.94
   0   1  13   90.28    7.70
   1  -1  13   78.46    7.00
  -1   0  13   73.13    5.51
   0   1  13   80.26    5.88
  -1   0  13   84.67    5.58
   1  -1  13   86.39    5.97
  -1   0  13   85.84    5.43
   0   1  13   86.09    6.05
   1  -1  13   95.97    7.92
   0   1  13   86.66    5.92
  -1   0  13   82.40    5.47
   1  -1  13   86.59    5.96
   1   0 -13  110.68   15.35
   0  -1 -13   79.79    4.97
   1   0 -13   82.40    7.20
   0  -1 -13  116.74    9.05
  -1   1 -13   69.46    5.16
   0  -1 -13   86.65    6.12
  -1   1 -13   82.15    5.65
   0  -1 -13   72.74    3.87
   1   0 -13   77.54    4.97
  -1   1 -13   80.26    4.57
  -1   1 -13   84.34    6.03
   0  -1 -13   70.71    6.35
   0  -1 -13   84.54    5.81
   1   0 -13   79.31    4.97
  -1   1 -13   87.85    5.88
   0  -1 -13   90.75    5.42
  -1   1 -13   80.35    5.85
   1   0 -13   88.93    7.74
   0  -1 -13   85.60    6.15
  -1   1 -13   89.43    6.01
   0  -1 -13   85.33    5.92
   1   0 -13   82.71    5.47
  -1   1 -13   82.15    5.85
   0  -1 -13   84.90    5.88
   1   0 -13   86.47    6.85
  -1   1 -13   90.12    6.06
  -1   1 -13   85.57    7.70
   0   1  14   68.47   12.13
   1  -1  14   66.78   12.05
  -1   0  14  117.01   14.02
   0   1  14   99.13    6.31
   1  -1  14   85.37    7.34
  -1   0  14   92.74    5.85
   0   1  14   75.80    4.07
   1  -1  14   70.20    3.85
  -1   0  14   78.91    5.09
   0   1  14   68.51    3.87
   1  -1  14   78.50    4.71
   0   1  14   82.67    7.18
  -1   0  14   78.46    5.20
   1  -1  14   84.77    5.78
   0   1  14   76.89    5.52
  -1   0  14   80.51    5.40
   1  -1  14   71.98    5.22
  -1   0  14   66.68    4.35
   0   1  14   85.22    5.31
  -1   0  14   86.70    4.91
  -1   0  14   69.32    4.50
   0   1  14   83.05    5.63
   1  -1  14   75.35    5.15
  -1   0  14   72.72    6.94
   0   1  14   80.29    5.67
  -1   0  14   75.71    5.18
   1  -1  14   80.26    5.63
  -1   0  14   75.40    5.04
   0   1  14   78.60    7.12
   1  -1  14   79.43    5.49
   0   1  14   71.55    6.82
  -1   0  14   80.73    6.76
   1  -1  14   71.51    5.24
   0  -1 -14   75.71    4.70
   1   0 -14   76.73    5.38
   0  -1 -14   79.05    5.72
  -1   1 -14   72.36    5.11
   0  -1 -14   85.48    5.90
  -1   1 -14   80.15    5.38
   0  -1 -14   72.32    4.39
   1   0 -14   70.02    5.72
  -1   1 -14   70.13    4.14
  -1   1 -14   83.61    5.79
   0  -1 -14   82.00    5.38
   0  -1 -14   73.04    6.78
   1   0 -14   76.43    4.84
  -1   1 -14   81.16    5.51
   0  -1 -14   70.42    4.71
  -1   1 -14   64.84    5.13
   1   0 -14   69.64    6.60
   0  -1 -14   77.69    4.80
  -1   1 -14   84.14    5.70
   0  -1 -14   76.93    7.11
   1   0 -14   76.66    5.16
  -1   1 -14   75.06    5.40
   0  -1 -14   77.18    7.02
   1   0 -14   77.94    5.16
  -1   1 -14   79.56    5.52
  -1   1 -14   84.11    5.78
   0   1  15   94.83   15.51
   1  -1  15  112.44   23.23
  -1   0  15   92.91   15.36
   0   1  15  130.24   10.24
   1  -1  15  108.97    7.56
  -1   0  15   97.98    6.91
   0   1  15   89.74    5.72
   1  -1  15   92.11    5.25
  -1   0  15   93.79    7.72
   0   1  15   93.37    6.28
   1  -1  15   94.18    6.87
   0   1  15  103.31    7.27
  -1   0  15  105.70    8.73
   1  -1  15  113.31    7.65
   0   1  15  100.61    8.89
  -1   0  15   98.59    8.46
   1  -1  15  112.30    9.07
  -1   0  15   93.52    6.03
   0   1  15   93.79    7.70
  -1   0  15  110.68    6.64
   1  -1  15  104.60    8.60
   0   1  15  101.83    7.14
  -1   0  15  113.88    7.00
   1  -1  15   96.27    8.28
  -1   0  15   84.83    6.57
   0   1  15  103.52    9.30
  -1   0  15   97.94    8.33
   1  -1  15  102.12    7.34
   0   1  15   99.87    8.85
  -1   0  15  104.42    8.22
   1  -1  15  101.00    8.83
   0   1  15   95.23    6.96
  -1   0  15  103.18    7.02
   1  -1  15  111.49    7.54
   0  -1 -15   92.31    6.13
   1   0 -15  116.28    7.74
   0  -1 -15  127.14    8.44
  -1   1 -15  101.79    7.00
   0  -1 -15   96.09    7.18
  -1   1 -15  108.92    7.25
   0  -1 -15   83.10    5.47
   1   0 -15   90.82    6.03
  -1   1 -15   93.75    6.57
  -1   1 -15  104.06    7.52
   0  -1 -15  100.08    7.02
   1   0 -15  102.05    6.73
  -1   1 -15  102.12    8.73
   0  -1 -15  113.72    8.49
  -1   1 -15   84.13    8.37
   1   0 -15   90.77    6.64
   0  -1 -15   91.86    6.15
  -1   1 -15   98.74    7.05
   0  -1 -15  101.78    7.27
   1   0 -15  101.58    7.07
  -1   1 -15  100.48    7.16
   0  -1 -15   97.78    7.12
   1   0 -15  100.68    6.85
  -1   1 -15  100.26    7.11
  -1   1 -15  102.66    9.05
   0   1  16    6.21    5.11
   1  -1  16    2.30    4.37
  -1   0  16    2.61    4.16
   0   1  16    2.48    1.85
   1  -1  16    3.83    1.24
  -1   0  16    4.28    1.76
   0   1  16    5.33    0.56
   1  -1  16    5.29    0.56
  -1   0  16    3.24    0.94
   0   1  16    3.67    0.92
   1  -1  16    3.36    0.70
   0   1  16    4.70    1.21
  -1   0  16    3.63    1.10
   1  -1  16    3.99    1.94
   0   1  16    4.79    1.19
  -1   0  16    4.21    1.08
   0   1  16    4.34    1.03
   1  -1  16    4.55    1.13
  -1   0  16    3.98    1.30
   0   1  16    5.52    1.48
  -1   0  16    3.27    0.81
   1  -1  16    3.04    1.10
   0   1  16    3.90    1.15
  -1   0  16    3.60    0.88
   1  -1  16    3.47    1.06
  -1   0  16    8.08    2.03
   0   1  16    4.26    1.28
  -1   0  16    4.14    1.10
   1  -1  16    4.30    1.24
   0   1  16    3.72    1.17
  -1   0  16    5.81    1.03
   1  -1  16    5.94    1.15
   0   1  16    3.87    1.19
  -1   0  16    5.70    1.12
   1  -1  16    6.51    1.21
   0  -1 -16    3.18    0.90
   1   0 -16    2.91    1.21
   0  -1 -16    4.30    2.18
  -1   1 -16    4.62    1.80
   0  -1 -16    3.80    1.28
  -1   1 -16    2.99    1.10
   0  -1 -16    4.52    0.58
   1   0 -16    3.94    1.39
  -1   1 -16    6.46    1.15
  -1   1 -16    5.67    1.26
   0  -1 -16    2.90    1.13
   1   0 -16    5.36    0.95
  -1   1 -16    6.01    1.13
   0  -1 -16    5.40    1.01
  -1   1 -16    3.92    1.28
   1   0 -16    3.72    1.13
   0  -1 -16    4.17    1.46
  -1   1 -16    3.92    1.13
   0  -1 -16    3.20    1.22
   1   0 -16    4.01    1.13
  -1   1 -16    3.72    1.89
   0  -1 -16    2.91    1.22
   1   0 -16    5.09    1.69
  -1   1 -16    3.31    1.17
  -1   1 -16    3.78    1.21
   0   1  17   19.77   10.04
   1  -1  17   29.45    8.92
  -1   0  17   25.10   12.76
   0   1  17   24.67    2.63
   1  -1  17   22.35    2.75
  -1   0  17   24.25    2.55
  -1   0  17   19.75    3.06
   1  -1  17   23.96    1.93
   0   1  17   25.84    2.70
  -1   0  17   25.62    2.52
   1  -1  17   24.95    2.68
   0   1  17   22.85    2.63
  -1   0  17   21.75    2.43
   0   1  17   25.71    2.43
   1  -1  17   21.36    2.50
  -1   0  17   28.26    2.16
   0   1  17   26.75    2.21
  -1   0  17   24.65    2.05
   1  -1  17   28.46    3.74
  -1   0  17   23.69    3.20
   0   1  17   27.09    2.61
   1  -1  17   25.51    3.58
  -1   0  17   30.71    2.90
   0   1  17   24.09    2.75
  -1   0  17   24.77    2.50
   1  -1  17   24.23    2.72
   0   1  17   21.79    2.59
  -1   0  17   22.36    2.30
   1  -1  17   25.69    3.87
   0   1  17   24.63    2.66
  -1   0  17   25.84    2.64
   1  -1  17   26.39    3.99
   1   0 -17   23.93    3.89
   0  -1 -17   26.07    2.91
  -1   1 -17   30.64    2.66
   0  -1 -17   28.19    2.82
  -1   1 -17   22.65    2.54
   1   0 -17   26.91    2.19
  -1   1 -17   24.59    1.82
  -1   1 -17   25.37    2.75
   0  -1 -17   23.24    2.61
   1   0 -17   29.38    3.29
  -1   1 -17   25.67    2.54
   0  -1 -17   22.61    2.34
  -1   1 -17   18.10    2.70
   1   0 -17   30.10    2.63
   0  -1 -17   25.49    2.18
  -1   1 -17   25.57    2.59
   0  -1 -17   22.85    2.63
   1   0 -17   24.90    2.59
  -1   1 -17   25.73    4.08
   0  -1 -17   25.94    2.70
   1   0 -17   25.98    2.46
  -1   1 -17   26.86    4.03
   1  -1  18  275.37   34.31
  -1   0  18  296.33   34.88
   0   1  18  146.74   12.43
  -1   0  18  162.08   15.20
  -1   0  18  170.16   12.92
   1  -1  18  163.29   13.22
   0   1  18  182.41   14.32
  -1   0  18  184.12   14.23
   1  -1  18  185.22   14.43
   0   1  18  176.76   14.07
  -1   0  18  175.23   15.87
   0   1  18  157.58   12.59
   1  -1  18  193.86   16.75
  -1   0  18  199.49   14.16
   0   1  18  164.85   12.58
  -1   0  18  210.53   14.66
   1  -1  18  202.53   15.08
  -1   0  18  170.56   13.33
   0   1  18  190.40   14.73
   1  -1  18  169.64   13.35
  -1   0  18  217.59   16.17
   0   1  18  184.79   14.79
  -1   0  18  181.48   16.19
   1  -1  18  176.89   16.66
  -1   0  18  160.12   12.67
   0   1  18  171.78   13.93
   1  -1  18  171.40   13.80
   0   1  18  172.05   14.02
  -1   0  18  184.14   14.34
   1  -1  18  185.18   14.79
   1   0 -18  197.63   14.84
   0  -1 -18  186.89   14.81
  -1   1 -18  187.81   14.20
   0  -1 -18  183.89   14.68
  -1   1 -18  145.39   12.47
   1   0 -18  175.67   12.92
  -1   1 -18  178.02   12.56
   0  -1 -18  181.41   14.16
   1   0 -18  180.25   13.76
  -1   1 -18  173.06   13.69
   0  -1 -18  205.62   17.94
  -1   1 -18  216.47   16.30
   1   0 -18  182.07   16.34
   0  -1 -18  175.29   13.21
  -1   1 -18  197.92   14.79
   0  -1 -18  174.19   13.87
   1   0 -18  189.03   14.55
  -1   1 -18  186.01   14.61
   0  -1 -18  181.93   14.41
   1   0 -18  183.56   14.02
  -1   1 -18  173.70   13.96
   0   1  19  384.27   47.69
   1  -1  19  229.57   38.77
  -1   0  19  282.66   41.24
   0   1  19  247.23   20.42
  -1   0  19  297.83   23.35
   1  -1  19  233.71   23.46
  -1   0  19  294.35   24.59
   0   1  19  247.29   24.14
  -1   0  19  227.91   19.74
   1  -1  19  243.47   20.38
  -1   0  19  229.66   19.20
   0   1  19  237.00   23.19
   1  -1  19  262.64   21.84
   0   1  19  312.76   24.18
   1  -1  19  265.32   21.68
  -1   0  19  206.65   18.96
   0   1  19  240.47   21.28
  -1   0  19  231.65   18.73
   1  -1  19  265.98   23.82
  -1   0  19  233.20   19.30
   0   1  19  241.03   20.73
   1  -1  19  232.37   21.88
   0   1  19  260.89   24.95
  -1   0  19  262.01   21.57
   1  -1  19  245.60   20.82
  -1   0  19  235.20   21.73
   0   1  19  243.19   23.75
   1  -1  19  235.70   19.92
   0   1  19  263.57   24.92
  -1   0  19  246.08   23.62
   1  -1  19  251.35   21.45
   1   0 -19  304.66   26.29
   0  -1 -19  248.84   24.20
  -1   1 -19  263.97   21.16
   0  -1 -19  266.40   22.00
  -1   1 -19  221.08   21.81
   1   0 -19  234.39   18.69
   0  -1 -19  239.95   20.35
   1   0 -19  216.58   20.58
  -1   1 -19  255.87   23.80
   1   0 -19  294.30   23.42
   0  -1 -19  321.86   25.17
  -1   1 -19  235.79   24.11
   1   0 -19  222.69   19.14
   0  -1 -19  225.36   20.51
  -1   1 -19  240.85   19.95
   0  -1 -19  232.54   23.32
   1   0 -19  241.26   20.44
  -1   1 -19  246.07   20.94
   0  -1 -19  238.96   23.23
   1   0 -19  236.67   19.84
  -1   1 -19  245.99   20.98
   0   1  20  156.63   25.26
   1  -1  20  154.71   27.11
  -1   0  20  196.43   28.23
  -1   0  20  118.99    9.73
   0   1  20  142.69   11.46
  -1   0  20  133.39   13.46
   1  -1  20  128.49   10.79
   0   1  20  132.76   12.88
   1  -1  20  135.40   10.96
  -1   0  20  110.88    9.14
   0   1  20  127.99    9.95
  -1   0  20  136.03   10.04
   1  -1  20  150.77   11.15
  -1   0  20  155.91   13.10
  -1   0  20  121.71   10.04
   0   1  20  134.16   11.23
  -1   0  20  127.74   10.47
   1  -1  20  136.75   11.48
   1   0 -20  111.76   10.31
   0  -1 -20  141.14   11.37
  -1   1 -20  148.50   13.53
   1   0 -20  135.06   10.04
   0  -1 -20  136.41   11.08
   1   0 -20  123.73    9.93
  -1   1 -20  136.84   11.24
   1   0 -20  118.49   10.52
   0  -1 -20  103.76   12.67
  -1   1 -20  167.48   13.21
   0  -1 -20  128.08   10.04
   0  -1 -20  135.98   11.37
   1   0 -20  124.32   13.12
  -1   1 -20  128.17   10.72
   0  -1 -20  128.40   10.74
   1   0 -20  132.38   10.69
  -1   1 -20  130.31   10.99
   0   1  21   10.29    7.03
   1  -1  21   10.04    7.74
  -1   0  21    8.62   11.82
  -1   0  21    8.26    1.60
   0   1  21    9.46    3.31
  -1   0  21    9.68    1.93
   1  -1  21    8.71    3.18
   0   1  21    7.83    1.76
   1  -1  21    8.22    2.95
  -1   0  21    7.12    1.46
  -1   0  21    9.12    1.48
   0   1  21    7.50    2.07
  -1   0  21    8.62    1.87
   1  -1  21    7.77    3.33
   1   0 -21   10.38    3.38
   0  -1 -21    8.51    2.12
  -1   1 -21   10.40    1.87
   1   0 -21    8.37    1.42
   0  -1 -21   16.19    3.13
   1   0 -21    8.04    1.60
  -1   1 -21    6.82    1.87
   1   0 -21    6.40    2.25
   0  -1 -21    6.78    1.96
  -1   1 -21    8.46    2.37
   0  -1 -21    8.82    3.33
   1   0 -21    8.89    1.91
  -1   1 -21    8.42    3.17
   0  -1 -21    8.22    3.13
   1   0 -21    6.64    2.77
  -1   1 -21    8.31    3.02
   0   1  22  591.75  119.48
   1  -1  22  857.86  123.71
  -1   0  22  580.74   96.25
   0   1  22  605.75   64.25
  -1   0  22  581.42   61.33
   1  -1  22  569.75   60.77
   0   1  22  741.63   78.68
   1  -1  22  641.28   65.92
   0   1  22  580.92   61.28
  -1   0  22  609.49   67.48
   1  -1  22  628.36   65.42
   1   0 -22  528.26   56.64
   0  -1 -22  499.29   59.33
  -1   1 -22  634.10   64.03
   0  -1 -22  580.07   61.60
   1   0 -22  599.38   63.24
  -1   1 -22  587.77   61.93
   1   0 -22  507.30   56.20
   0  -1 -22  576.29   61.55
  -1   1 -22  617.22   65.85
   0  -1 -22  592.56   62.83
   1   0 -22  538.31   57.57
  -1   1 -22  534.57   57.77
   0  -1 -22  573.56   60.90
   1   0 -22  560.16   59.73
  -1   1 -22  622.32   64.03
   0   1  23  379.02   61.04
   1  -1  23  326.05   59.75
  -1   0  23  309.39   55.75
   0   1  23  337.05   32.20
  -1   0  23  299.10   32.22
   1  -1  23  302.31   29.94
   0   1  23  293.26   29.63
   1  -1  23  286.65   28.43
   0   1  23  356.17   33.25
  -1   0  23  301.73   28.88
   1  -1  23  301.42   29.78
   1   0 -23  360.02   32.33
   0  -1 -23  251.71   25.55
  -1   1 -23  407.03   34.47
   0  -1 -23  318.98   34.42
   1   0 -23  285.27   28.16
  -1   1 -23  336.38   34.49
   1   0 -23  274.73   34.53
   0  -1 -23  385.03   36.43
  -1   1 -23  363.46   34.44
   0  -1 -23  323.03   31.02
   1   0 -23  314.63   33.41
  -1   1 -23  323.57   30.75
   0  -1 -23  324.15   30.76
   1   0 -23  335.63   30.91
  -1   1 -23  313.33   29.65
   0   1  24   12.00   20.53
   1  -1  24   45.14   14.84
  -1   0  24   36.32   20.62
   0   1  24   25.87    4.01
  -1   0  24   27.20    3.65
   1  -1  24   23.87    5.90
   0   1  24   28.64    5.24
   1  -1  24   23.59    3.56
  -1   0  24   23.37    5.49
   0   1  24   28.21    6.03
   1  -1  24   27.90    4.10
   1   0 -24   27.81    3.76
   0  -1 -24   34.17    4.10
  -1   1 -24   27.60    3.69
   0  -1 -24   28.26    3.89
   1   0 -24   22.18    5.29
  -1   1 -24   20.71    3.45
   1   0 -24   41.31    5.13
   0  -1 -24   29.78    4.46
  -1   1 -24   26.45    4.64
   0  -1 -24   23.41    3.87
   1   0 -24   27.29    3.74
  -1   1 -24   24.70    5.78
   0  -1 -24   25.71    3.83
   1   0 -24   26.05    3.81
  -1   1 -24   30.51    5.56
   0   1  25    2.41    6.13
   1  -1  25    2.79    6.35
  -1   0  25    2.09    5.96
   0   1  25    1.33    1.66
  -1   0  25    3.45    2.32
   1  -1  25    3.42    1.60
   0   1  25    1.91    1.46
   1  -1  25    3.49    1.37
   0   1  25    0.88    1.60
  -1   0  25    2.52    1.51
   1  -1  25    3.00    1.53
   1   0 -25    2.18    1.51
   0  -1 -25    1.48    2.54
  -1   1 -25    2.18    1.46
   0  -1 -25    1.22    1.48
   1   0 -25    1.19    1.35
  -1   1 -25    0.65    1.44
   1   0 -25    1.08    3.26
  -1   1 -25    3.94    3.06
   0  -1 -25    1.48    2.72
   0  -1 -25    0.95    1.58
   1   0 -25    0.31    2.39
  -1   1 -25    1.80    1.57
   0  -1 -25    1.96    1.53
   1   0 -25    0.74    1.42
  -1   1 -25    5.72    1.57
   0   1  26    3.54   10.02
   1  -1  26    2.02    6.31
  -1   0  26    3.76    6.08
   0   1  26    1.13    2.55
  -1   0  26    0.88    1.49
   1  -1  26    2.21    1.62
   0   1  26    2.34    1.40
   1  -1  26    1.40    2.09
   0   1  26    2.05    2.57
  -1   0  26    0.97    1.60
   1  -1  26    2.27    1.60
   1   0 -26    2.14    1.46
   0  -1 -26    1.94    1.57
  -1   1 -26    2.57    2.41
   0  -1 -26    2.16    1.48
   1   0 -26    2.36    1.40
  -1   1 -26    2.61    1.48
   1   0 -26    1.17    2.12
   0  -1 -26    2.19    1.80
  -1   1 -26    1.55    1.87
   0  -1 -26    1.71    2.55
   1   0 -26    0.88    1.51
  -1   1 -26    0.43    1.55
   0  -1 -26    1.93    2.52
   1   0 -26    3.44    1.42
  -1   1 -26    2.19    1.57
   0   1  27    4.66    6.71
   1  -1  27    2.73   10.42
  -1   0  27    3.11   11.39
   0   1  27    2.91    1.75
  -1   0  27    1.96    1.60
   1  -1  27    4.61    2.88
   1  -1  27    2.43    1.48
   0   1  27    2.12    1.82
  -1   0  27    2.12    1.69
   1  -1  27    2.63    1.67
   1   0 -27    2.77    1.62
   0  -1 -27    1.80    1.69
  -1   1 -27    2.18    1.55
   0  -1 -27    2.68    1.62
  -1   1 -27    2.19    1.55
   1   0 -27   -1.10    3.78
  -1   1 -27    1.12    2.02
   0  -1 -27    2.36    3.09
   0  -1 -27    2.91    1.71
   1   0 -27    1.57    1.64
  -1   1 -27    2.61    2.75
   0  -1 -27    2.70    1.73
   1   0 -27    2.19    1.53
  -1   1 -27    3.85    2.70
   0   1  28  171.98   47.51
   1  -1  28  135.80   31.61
  -1   0  28  192.65   35.41
   0   1  28  118.53   15.53
  -1   0  28  135.47   12.58
   1  -1  28  134.83   13.49
   1  -1  28  141.59   12.86
   0   1  28  134.07   16.84
  -1   0  28  115.76   12.25
   1  -1  28  123.64   12.52
   1   0 -28  149.65   12.76
   0  -1 -28  126.05   11.80
  -1   1 -28  127.32   11.57
   0  -1 -28  125.45   12.56
  -1   1 -28  118.26   15.20
   1   0 -28  111.42   13.64
   0  -1 -28   95.05   12.31
  -1   1 -28  105.39   15.58
   0  -1 -28  123.65   15.92
   1   0 -28  123.73   12.41
  -1   1 -28  113.43   11.53
   0  -1 -28  124.64   16.12
   1   0 -28  116.46   12.72
  -1   1 -28  122.72   12.11
   0   1  29  214.85   40.75
   1  -1  29  207.17   55.13
  -1   0  29  127.09   55.95
   0   1  29  174.28   17.31
  -1   0  29  185.27   17.61
   1  -1  29  199.59   18.51
   1  -1  29  198.33   18.19
   0   1  29  196.97   18.10
  -1   0  29  154.04   15.80
   1  -1  29  186.10   18.05
   1   0 -29  183.65   16.64
   0  -1 -29  201.84   17.43
  -1   1 -29  187.18   19.74
   0  -1 -29  186.23   22.06
  -1   1 -29  154.74   16.61
   1   0 -29  178.67   24.85
  -1   1 -29  197.11   18.21
   0  -1 -29  177.81   17.11
   1   0 -29  152.62   15.87
  -1   1 -29  148.10   18.73
   0  -1 -29  169.55   16.71
   1   0 -29  161.88   17.16
  -1   1 -29  162.33   20.19
   0   1  30    7.99   11.01
   1  -1  30    4.68    7.12
  -1   0  30    7.18    7.03
   0   1  30    3.67    3.13
  -1   0  30    4.16    1.84
   1  -1  30    4.62    1.82
   1  -1  30    2.91    1.91
   0   1  30    5.16    3.17
  -1   0  30    3.54    1.76
   1  -1  30    5.20    2.79
   1   0 -30    5.52    1.76
   0  -1 -30    9.28    1.71
  -1   1 -30    4.01    1.64
   0  -1 -30    3.29    1.80
  -1   1 -30    4.77    1.91
   1   0 -30    5.27    2.32
  -1   1 -30    5.11    3.22
   0  -1 -30    4.62    2.97
   1   0 -30    3.00    1.73
  -1   1 -30    4.25    1.73
   0  -1 -30    3.24    2.79
   1   0 -30    4.19    1.73
  -1   1 -30    3.08    1.76
   0   1  31   49.33   14.14
   1  -1  31   46.26   14.63
  -1   0  31   36.67   21.90
   0   1  31   35.59    4.26
  -1   0  31   36.79    4.53
   1  -1  31   32.40    4.30
   1  -1  31   31.29    6.28
   0   1  31   26.82    4.07
  -1   0  31   33.93    4.37
   1  -1  31   34.22    4.14
   1   0 -31   44.73    4.28
   0  -1 -31   38.97    3.99
  -1   1 -31   38.86    5.72
   0  -1 -31   37.24    6.33
  -1   1 -31   23.96    4.41
   1   0 -31   31.90    5.00
  -1   1 -31   41.72    4.68
   0  -1 -31   33.50    4.05
   1   0 -31   33.03    4.17
  -1   1 -31   32.94    4.07
   0  -1 -31   30.53    4.28
   1   0 -31   29.27    4.25
  -1   1 -31   28.55    4.25
   0   1  32   50.68   13.42
   1  -1  32   44.20   12.58
  -1   0  32   60.45   13.51
   0   1  32   32.02    6.01
  -1   0  32   30.87    4.12
   1  -1  32   26.55    3.94
   0   1  32   31.95    5.79
  -1   0  32   32.73    4.14
   1  -1  32   35.64    5.67
   1   0 -32   47.84    3.99
   0  -1 -32   37.62    3.72
  -1   1 -32   34.62    3.60
   0  -1 -32   29.04    3.96
  -1   1 -32   22.78    4.10
   1   0 -32   46.71    7.23
   0  -1 -32   32.78    3.90
   1   0 -32   30.80    3.98
  -1   1 -32   31.36    3.92
   0  -1 -32   31.86    5.54
   1   0 -32   31.63    4.26
  -1   1 -32   31.18    4.08
   0   1  33   56.76   13.10
   1  -1  33   40.71   18.14
  -1   0  33   45.12   19.54
   0   1  33   35.17    3.87
  -1   0  33   28.80    5.74
   1  -1  33   32.49    3.81
   0   1  33   25.89    3.81
  -1   0  33   31.36    3.78
   1  -1  33   32.78    3.83
   0  -1 -33   36.68    3.58
   1   0 -33   40.43    5.16
  -1   1 -33   43.93    3.74
  -1   1 -33   18.84    5.49
   1   0 -33   45.01    4.44
  -1   1 -33   31.11    5.07
   0  -1 -33   35.01    3.78
   1   0 -33   30.21    5.36
  -1   1 -33   37.64    3.89
   0  -1 -33   33.70    3.72
  -1   1 -33   34.78    5.45
   1   0 -33   30.35    4.19
   0   1  34   -0.09    3.51
   1  -1  34    2.48    3.63
  -1   0  34    1.03    3.56
   0   1  34    0.52    0.99
  -1   0  34    0.99    0.90
   1  -1  34    1.17    0.95
   0   1  34    0.99    0.94
  -1   0  34    0.52    0.86
   1  -1  34    0.52    0.92
   1   0 -34    0.90    0.86
   0  -1 -34    0.43    0.88
  -1   1 -34    2.63    1.39
   0  -1 -34    0.97    0.99
  -1   1 -34    0.52    1.40
   1   0 -34    1.10    0.90
  -1   1 -34    1.12    0.90
   0  -1 -34    1.28    0.97
   1   0 -34   -0.13    0.92
  -1   1 -34    0.77    0.95
   0  -1 -34    1.13    0.88
  -1   1 -34    0.88    0.94
   1   0 -34    1.03    1.49
   0   1  35    1.17    3.67
   1  -1  35    1.17    3.35
  -1   0  35    2.28    3.15
   0   1  35    0.23    1.46
  -1   0  35    1.08    0.90
   1  -1  35    1.13    1.39
   0   1  35    1.78    1.42
   1  -1  35    2.03    1.35
  -1   0  35    0.63    1.37
   1   0 -35    1.13    0.83
   0  -1 -35    0.79    1.33
  -1   1 -35    1.13    0.81
   0  -1 -35    0.59    1.42
   1   0 -35    0.83    0.88
  -1   1 -35    0.16    1.42
   0  -1 -35    0.56    0.95
  -1   1 -35    0.77    0.90
   2  -2   1  133.71    9.90
  -2   0   1  151.05    8.04
   2  -2   1  156.72   10.47
   0   2   1  150.53   10.31
  -2   0   1  139.49    7.77
   2  -2   1  139.05    8.49
   2  -2   1  141.41    7.97
  -2   0   1  179.35    9.82
   2  -2   1  169.05    9.86
  -2   0   1  131.98    7.59
  -2   0   1  167.91    6.94
   2  -2   1  133.39    8.19
   0   2   1  130.98    7.57
   2  -2   1  133.62    7.45
   0   2   1  168.61   11.17
  -2   0   1  170.52    8.58
   0   2   1  156.99    9.70
   2  -2   1  161.20    9.54
   2  -2   1  150.33    9.09
   0   2   1  141.05    6.42
  -2   0   1  128.57    8.83
   2  -2   1  125.54    7.83
   0   2   1  150.10    8.37
   2  -2   1  144.65   10.31
  -2   0   1  166.72    7.61
   0   2   1  151.65    8.11
  -2   2  -1  152.04   10.78
   2   0  -1  174.17   12.36
   0  -2  -1  174.23   11.23
   0  -2  -1  144.31    9.79
   2   0  -1  136.68    7.56
   0  -2  -1  134.97    6.62
   2   0  -1  144.07    8.28
  -2   2  -1  152.89    8.37
   0  -2  -1  144.63    7.05
  -2   2  -1  149.34    8.89
   2   0  -1  143.53    8.96
  -2   2  -1  152.37    9.03
   0  -2  -1  139.13    7.74
  -2   2  -1  155.37    9.54
   2   0  -1  126.82    6.78
   0  -2  -1  155.08   10.52
   0  -2  -1  150.78    8.35
   2   0  -1  155.59    7.59
  -2   2  -1  138.15    8.51
  -2   2  -1  148.14    8.73
   2   0  -1  137.74    9.05
   0  -2  -1  174.80    9.41
  -2   2  -1  150.26    8.96
   0  -2  -1  160.77    8.69
  -2   2  -1  140.31    8.58
   2  -2   2   24.18    3.11
  -2   0   2   22.54    1.17
   2  -2   2   19.63    1.57
   0   2   2   24.02    1.64
  -2   0   2   18.37    1.10
   2  -2   2   19.72    2.46
   2  -2   2   19.38    1.28
  -2   0   2   16.55    1.35
   2  -2   2   21.00    2.50
   0   2   2   24.11    1.24
  -2   0   2   20.28    1.40
  -2   0   2   22.15    0.67
  -2   0   2   19.02    0.61
   2  -2   2   23.77    2.39
   0   2   2   19.09    1.30
   0   2   2   17.56    1.51
  -2   0   2   17.99    1.19
   0   2   2   17.92    1.33
   2  -2   2   16.89    1.57
   2  -2   2   17.09    1.62
  -2   0   2   23.28    1.48
   0   2   2   18.64    1.31
   2  -2   2   18.24    1.58
   2  -2   2   17.83    2.41
  -2   2  -2   22.06    2.90
   2   0  -2   18.19    2.46
   0  -2  -2   19.66    1.49
   0  -2  -2   18.78    1.48
   2   0  -2   17.22    1.06
   0  -2  -2   20.92    0.86
   2   0  -2   17.76    1.39
  -2   2  -2   20.10    1.84
   0  -2  -2   17.56    0.83
  -2   2  -2   23.48    1.66
   2   0  -2   18.85    1.35
  -2   2  -2   21.25    1.64
   0  -2  -2   17.85    1.28
  -2   2  -2   21.41    2.12
   2   0  -2   22.04    0.95
   0  -2  -2   20.87    1.57
   2   0  -2   20.69    0.79
   0  -2  -2   17.96    1.33
   2   0  -2   20.29    0.76
  -2   2  -2   25.13    1.75
  -2   2  -2   22.78    2.43
   2   0  -2   16.52    1.35
   0  -2  -2   18.30    1.28
   2   0  -2   18.24    0.58
   0  -2  -2   19.29    1.24
   2   0  -2   20.22    0.79
  -2   2  -2   19.21    1.66
   0  -2  -2   19.09    1.26
  -2   2  -2   19.03    1.58
  -2   0   3   -0.36    1.42
   0   2   3    0.56    0.54
   0   2   3   -0.34    0.90
   2  -2   3    2.23    0.43
  -2   0   3    1.94    0.50
   0   2   3    0.25    0.50
   2  -2   3    1.91    0.54
   0   2   3    0.27    0.74
   2  -2   3    1.46    0.50
  -2   0   3    0.88    0.34
   0   2   3    1.66    0.77
   2  -2   3    1.57    0.58
   2  -2   3    1.24    0.59
  -2   0   3    1.03    0.50
   0   2   3    0.04    0.76
   2  -2   3    1.39    0.99
   2  -2   3    0.92    0.59
   2   0  -3    2.36    0.95
   0  -2  -3    0.07    0.50
   2   0  -3    0.18    0.47
  -2   2  -3   -0.49    0.58
  -2   2  -3    0.70    0.65
   2   0  -3    0.41    0.45
  -2   2  -3    0.67    0.52
   2   0  -3    0.09    0.90
  -2   2  -3    1.03    0.54
  -2   2  -3    0.40    0.92
  -2   2  -3    0.70    0.49
   2   0  -3    1.01    0.34
   0  -2  -3    3.27    0.90
   0  -2  -3    1.24    0.79
  -2   2  -3   -0.22    0.58
  -2   2  -3    1.01    0.56
   2   0  -3    1.46    0.86
   2   0  -3    0.72    0.20
   0  -2  -3    0.50    0.43
   0  -2  -3    1.13    0.45
  -2   2  -3    2.79    1.01
   2  -2   4 1417.02  209.11
  -2   0   4 1584.36  228.00
   0   2   4 1871.23  241.68
   0   2   4 1724.40  223.58
  -2   0   4 1755.06  217.69
   2  -2   4 1945.08  250.65
   2  -2   4 1777.96  227.62
  -2   0   4 2046.82  263.93
   0   2   4 1949.26  243.31
  -2   0   4 1675.88  221.27
  -2   0   4 1796.73  220.59
   2  -2   4 1824.85  236.06
   0   2   4 1963.32  251.30
  -2   0   4 1939.22  239.16
   2  -2   4 1793.18  231.60
   0   2   4 1887.74  243.76
  -2   0   4 1773.68  219.40
   0   2   4 1797.75  236.35
   2  -2   4 1753.71  228.85
   2  -2   4 1934.75  254.20
  -2   0   4 1764.49  230.68
   0   2   4 1739.98  225.70
  -2   0   4 1888.19  233.31
   2  -2   4 2026.28  261.41
   2  -2   4 1581.01  207.33
   2  -2   4 1998.57  257.53
  -2   2  -4 1677.35  243.35
   2   0  -4 1753.67  253.59
   0  -2  -4 1582.65  205.48
   0  -2  -4 1787.59  230.23
   2   0  -4 1808.37  225.75
  -2   2  -4 1760.74  227.80
   0  -2  -4 1337.75  172.41
  -2   2  -4 1607.40  206.32
   2   0  -4 1755.00  226.98
   0  -2  -4 1791.38  226.98
  -2   2  -4 2149.44  274.40
   2   0  -4 1791.81  232.70
  -2   2  -4 1905.03  245.89
  -2   2  -4 1867.50  241.78
   0  -2  -4 1655.75  213.32
  -2   2  -4 1720.28  223.47
   2   0  -4 1419.33  176.46
   0  -2  -4 1707.98  221.20
   0  -2  -4 1603.95  210.55
   2   0  -4 1805.00  218.50
  -2   2  -4 1757.67  228.72
   2   0  -4 1649.41  200.21
  -2   2  -4 1521.12  200.85
   2   0  -4 1783.90  234.88
   0  -2  -4 1647.35  213.18
   2   0  -4 1742.28  215.03
  -2   2  -4 1965.99  253.53
   0  -2  -4 1864.46  241.30
   2   0  -4 1864.10  228.52
  -2   2  -4 1699.83  222.07
   2   0  -4 1822.98  225.25
   0  -2  -4 1526.37  199.00
  -2   2  -4 1668.63  218.61
   2  -2   5 1057.63  135.29
  -2   0   5 1148.00  148.09
   0   2   5 1025.98  116.04
   0   2   5 1095.43  119.89
  -2   0   5 1222.16  124.91
   2  -2   5 1092.64  119.84
   2  -2   5  966.58  108.09
  -2   0   5 1004.77  110.47
   0   2   5 1201.20  125.58
  -2   0   5 1135.19  124.54
  -2   0   5 1240.87  129.25
   2  -2   5 1300.22  141.32
   0   2   5 1094.03  120.13
  -2   0   5 1050.25  109.78
   2  -2   5 1185.21  129.46
  -2   0   5 1200.62  123.11
   0   2   5 1305.26  141.41
   0   2   5 1107.39  121.89
   2  -2   5 1195.95  131.39
   2  -2   5 1424.97  154.96
  -2   0   5 1194.08  132.99
   0   2   5 1195.32  130.33
  -2   0   5 1142.62  118.62
   2  -2   5 1056.64  117.46
   2  -2   5 1060.87  118.06
  -2   0   5 1127.27  117.70
   2  -2   5 1164.98  128.08
  -2   2  -5  953.86  125.78
   2   0  -5 1452.75  180.96
   0  -2  -5 1019.13  112.44
   2   0  -5 1142.53  117.36
   0  -2  -5 1105.81  120.18
  -2   2  -5 1143.77  124.68
   0  -2  -5 1068.33  115.22
  -2   2  -5 1351.98  143.62
   2   0  -5 1071.00  118.04
   0  -2  -5 1025.07  111.08
  -2   2  -5 1003.44  110.75
   2   0  -5 1092.46  120.52
  -2   2  -5 1090.25  122.43
  -2   2  -5 1042.82  115.70
   0  -2  -5 1095.97  121.60
   2   0  -5 1266.71  129.37
   0  -2  -5 1170.63  127.23
   0  -2  -5 1116.61  124.27
   2   0  -5 1235.83  125.00
  -2   2  -5 1264.26  138.35
   0  -2  -5 1102.79  110.18
  -2   2  -5 1244.36  136.25
   0  -2  -5 1169.97  116.30
   2   0  -5 1104.12  122.29
   0  -2  -5  998.46  112.12
   2   0  -5 1151.56  120.31
  -2   2  -5 1120.56  123.53
   0  -2  -5 1086.58  120.67
   2   0  -5 1183.98  123.04
  -2   2  -5 1135.32  125.25
   0  -2  -5 1388.90  149.04
  -2   2  -5 1217.23  134.25
   2  -2   6    3.81    2.66
  -2   0   6    2.05    1.49
   0   2   6    1.51    1.03
   2  -2   6    2.90    1.06
  -2   0   6    2.02    0.25
   2  -2   6    4.30    0.59
  -2   0   6    2.23    0.61
   0   2   6    2.36    0.27
  -2   0   6    4.12    1.17
  -2   0   6    2.54    0.36
   2  -2   6    3.51    1.19
   0   2   6    3.78    1.08
  -2   0   6    2.00    0.22
   0   2   6    4.14    0.76
   2  -2   6    2.75    1.22
   2  -2   6    2.05    0.77
  -2   0   6    3.83    1.21
   0   2   6    2.72    1.10
  -2   0   6    2.45    0.34
   2  -2   6    3.78    1.24
  -2   0   6    2.43    0.38
   2  -2   6    2.27    0.74
  -2   2  -6    2.39    1.80
   2   0  -6    1.40    1.46
   0  -2  -6    2.09    0.72
   2   0  -6    3.20    0.16
   0  -2  -6    1.76    0.95
  -2   2  -6    2.18    1.06
   0  -2  -6    2.64    0.58
  -2   2  -6    1.84    0.54
   2   0  -6    2.18    0.61
   0  -2  -6    2.84    0.56
  -2   2  -6    3.09    0.63
   2   0  -6    2.68    0.72
  -2   2  -6    2.70    0.59
  -2   2  -6    2.95    1.21
   0  -2  -6    4.59    1.04
   0  -2  -6    2.05    1.10
   0  -2  -6    3.47    0.70
   2   0  -6    2.32    0.22
  -2   2  -6    4.19    0.74
   0  -2  -6    2.36    0.18
  -2   2  -6    2.10    0.77
   0  -2  -6    1.89    0.27
   2   0  -6    1.76    0.76
   2   0  -6    2.12    0.34
   2   0  -6    3.78    0.52
  -2   2  -6    2.45    0.72
  -2   2  -6    1.53    1.22
   2  -2   7  359.03   34.67
  -2   0   7  375.66   39.08
   0   2   7  293.99   21.70
   0   2   7  304.14   23.19
   2  -2   7  306.79   22.08
   2  -2   7  396.02   27.18
  -2   0   7  286.55   22.52
   0   2   7  325.59   21.00
  -2   0   7  308.44   22.69
  -2   0   7  324.24   21.66
   2  -2   7  324.92   25.57
  -2   0   7  309.72   20.74
   2  -2   7  320.08   23.41
   0   2   7  291.51   21.32
   2  -2   7  322.56   24.00
  -2   0   7  270.19   18.03
   0   2   7  348.54   25.42
   2  -2   7  381.09   28.95
   2  -2   7  340.99   24.97
  -2   0   7  324.13   23.60
   0   2   7  320.73   23.46
  -2   0   7  344.01   22.87
   2  -2   7  333.03   26.61
   0   2   7  338.88   24.67
   2  -2   7  327.40   25.98
   0   2   7  322.58   23.17
  -2   0   7  344.28   23.01
   2  -2   7  295.58   24.40
   2   0  -7  263.48   27.51
   0  -2  -7  275.64   20.82
   0  -2  -7  307.07   21.70
  -2   2  -7  312.22   22.45
  -2   2  -7  296.46   20.96
   2   0  -7  260.73   19.59
   0  -2  -7  331.69   24.79
   0  -2  -7  316.07   20.83
  -2   2  -7  297.43   21.46
   2   0  -7  310.11   22.85
  -2   2  -7  339.57   23.80
  -2   2  -7  333.47   26.32
   2   0  -7  308.91   19.79
   0  -2  -7  313.89   24.23
   0  -2  -7  312.33   22.65
   2   0  -7  304.64   19.38
  -2   2  -7  315.69   24.97
   0  -2  -7  309.38   19.70
   0  -2  -7  284.15   18.64
   2   0  -7  332.55   24.45
   0  -2  -7  304.43   23.48
   2   0  -7  299.64   20.94
  -2   2  -7  357.92   27.54
   0  -2  -7  315.58   22.60
   2   0  -7  320.80   21.03
  -2   2  -7  339.35   26.63
  -2   2  -7  329.74   26.09
   2  -2   8 1020.62  140.19
  -2   0   8 1129.90  150.48
   0   2   8  861.09  101.47
   0   2   8 1091.74  119.66
   2  -2   8 1113.15  122.02
   2  -2   8 1224.68  133.21
  -2   0   8  987.18  113.38
   0   2   8 1277.59  131.21
  -2   0   8 1040.34  116.33
   0   2   8 1113.98  123.38
  -2   0   8 1119.23  121.87
   2  -2   8 1261.61  139.29
  -2   0   8 1186.66  127.13
   2  -2   8  929.42  105.93
  -2   0   8 1517.41  156.38
   2  -2   8 1337.03  147.06
  -2   0   8 1430.84  148.48
  -2   0   8 1279.21  134.48
   0   2   8 1063.05  119.55
   2  -2   8 1008.33  116.96
  -2   0   8  952.74  108.06
   0   2   8  994.23  115.20
  -2   0   8 1120.26  121.13
   2  -2   8 1027.03  119.10
   0   2   8 1243.30  137.85
   2  -2   8 1090.84  125.00
   0   2   8 1084.94  120.24
  -2   0   8 1116.77  122.02
   2  -2   8 1035.72  116.83
  -2   2  -8 1192.78  159.26
   0  -2  -8 1226.21  135.11
   0  -2  -8 1074.38  117.68
  -2   2  -8 1087.87  120.00
  -2   2  -8 1404.32  152.84
   2   0  -8 1007.18  115.94
   0  -2  -8  932.66  107.41
   0  -2  -8 1376.31  142.22
   2   0  -8 1036.53  116.22
  -2   2  -8 1447.27  157.78
  -2   2  -8 1027.51  118.99
   0  -2  -8 1307.47  145.73
   0  -2  -8 1092.69  121.57
   2   0  -8 1133.55  118.51
  -2   2  -8 1111.53  123.98
   0  -2  -8 1308.10  135.83
  -2   2  -8 1336.42  147.06
   0  -2  -8 1163.36  121.33
   2   0  -8  999.14  112.82
  -2   2  -8 1087.24  122.48
   0  -2  -8 1032.51  115.18
   2   0  -8 1105.45  118.69
  -2   2  -8 1094.42  122.16
   0  -2  -8 1089.82  120.99
   2   0  -8 1152.88  122.39
  -2   2  -8 1109.17  123.91
  -2   2  -8 1162.55  133.06
   2  -2   9  196.09   21.45
  -2   0   9  165.34   22.90
   0   2   9  183.33   12.70
   0   2   9  186.15   13.12
   2  -2   9  179.32   11.71
   2  -2   9  199.74   13.04
  -2   0   9  210.07   15.33
   0   2   9  198.96   11.26
  -2   0   9  191.05   13.10
   0   2   9  198.23   13.42
  -2   0   9  206.11   12.68
   2  -2   9  206.13   15.87
  -2   0   9  194.57   12.94
   2  -2   9  211.02   14.25
  -2   0   9  198.53   11.75
   0   2   9  196.05   13.12
   2  -2   9  191.48   13.33
  -2   0   9  172.75   10.54
  -2   0   9  193.01   11.87
   0   2   9  205.71   15.85
   2  -2   9  211.52   14.16
  -2   0   9  180.99   12.77
   0   2   9  163.74   11.68
  -2   0   9  170.56   12.04
   2  -2   9  199.49   13.58
   0   2   9  189.65   14.81
  -2   0   9  192.09   11.84
   2  -2   9  210.30   14.12
   0   2   9  191.32   12.95
  -2   0   9  209.78   12.90
   2  -2   9  195.76   15.42
   2   0  -9  273.92   24.27
   0  -2  -9  218.92   14.29
   0  -2  -9  187.90   11.98
  -2   2  -9  187.45   13.62
   0  -2  -9  214.15   13.98
  -2   2  -9  219.91   13.67
   0  -2  -9  184.86   10.43
   2   0  -9  185.69   12.83
  -2   2  -9  196.54   13.58
  -2   2  -9  200.62   13.71
   0  -2  -9  215.21   15.51
   0  -2  -9  194.97   14.99
   2   0  -9  193.50   11.84
  -2   2  -9  211.68   14.16
   0  -2  -9  202.98   11.78
  -2   2  -9  210.16   14.18
   2   0  -9  183.67   12.94
   0  -2  -9  180.76   11.08
   0  -2  -9  193.95   13.04
   2   0  -9  188.76   11.73
  -2   2  -9  212.31   15.90
   0  -2  -9  190.69   14.61
   2   0  -9  194.95   12.65
  -2   2  -9  222.05   16.46
  -2   2  -9  206.04   13.98
   2  -2  10 1738.13  297.41
  -2   0  10 2003.55  328.45
   0   2  10 2036.91  287.93
   0   2  10 1964.94  276.70
   2  -2  10 2025.83  284.76
   2  -2  10 2467.74  341.51
  -2   0  10 2272.16  317.20
   0   2  10 2139.49  284.67
  -2   0  10 2019.98  285.52
   0   2  10 1954.17  277.06
  -2   0  10 2051.00  284.91
   2  -2  10 2357.31  329.80
  -2   0  10 1909.71  269.15
   2  -2  10 2150.18  303.85
  -2   0  10 1780.53  244.91
   0   2  10 2288.62  319.02
  -2   0  10 1873.51  255.62
   2  -2  10 2504.16  349.57
  -2   0  10 1639.81  227.86
   0   2  10 2195.39  310.01
   2  -2  10 2174.43  306.30
  -2   0  10 1558.99  230.88
   0   2  10 2214.21  311.99
  -2   0  10 1815.69  258.03
   2  -2  10 1889.31  270.08
  -2   0  10 1859.50  259.86
   0   2  10 1943.80  281.53
   2  -2  10 2170.44  306.80
   0   2  10 1949.04  276.52
   2  -2  10 1806.42  258.12
   2   0 -10 2331.21  377.26
   0  -2 -10 2099.97  296.30
   0  -2 -10 1989.57  276.42
  -2   2 -10 1947.46  276.24
   0  -2 -10 2137.28  300.61
  -2   2 -10 2713.18  374.97
   0  -2 -10 1950.55  276.85
  -2   2 -10 2096.89  292.52
   0  -2 -10 1881.61  255.08
   2   0 -10 1979.73  280.27
  -2   2 -10 1842.23  258.50
  -2   2 -10 1926.95  275.45
   0  -2 -10 2444.73  343.42
   0  -2 -10 1909.23  272.08
   2   0 -10 2127.24  289.91
  -2   2 -10 1913.09  271.72
   0  -2 -10 1578.01  220.09
  -2   2 -10 1962.93  279.82
   2   0 -10 1931.28  275.41
   0  -2 -10 1974.52  270.35
  -2   2 -10 2121.97  301.41
   0  -2 -10 1977.54  279.37
   2   0 -10 1915.11  269.27
  -2   2 -10 1992.79  282.68
   0  -2 -10 1978.15  280.55
   2   0 -10 1968.65  272.64
  -2   2 -10 2301.59  323.55
  -2   2 -10 2065.33  293.11
   0   2  11  159.02   18.53
   2  -2  11  107.17   14.55
  -2   0  11   89.16   12.22
   0   2  11   86.48    8.02
   0   2  11   98.57    6.89
   2  -2  11  101.11    7.02
   2  -2  11  131.52    9.36
  -2   0  11  125.15    7.70
   0   2  11  101.38    4.91
  -2   0  11  109.31    8.98
   0   2  11  112.84    7.43
  -2   0  11  106.80    6.31
   2  -2  11  122.34    7.97
  -2   0  11  100.91    7.00
   2  -2  11   95.01    7.00
  -2   0  11  108.02    5.61
   0   2  11   98.38    7.83
  -2   0  11  100.03    5.36
   2  -2  11  113.83    7.83
  -2   0  11   95.10    5.36
   0   2  11  114.87    7.68
   2  -2  11  112.41    7.54
  -2   0  11  114.57    7.65
   0   2  11  126.86    8.01
  -2   0  11  100.89    7.18
   2  -2  11  109.73    7.56
  -2   0  11  112.23    7.38
   0   2  11  109.66    7.38
   2  -2  11  103.59    7.20
   0   2  11  106.09    7.11
  -2   0  11  106.35    6.37
   2  -2  11  119.80    7.88
   2   0 -11  106.17   18.94
   0  -2 -11   99.06    6.96
  -2   2 -11  116.40    6.87
   0  -2 -11  108.02    7.29
  -2   2 -11   90.57    7.52
   0  -2 -11  111.98    8.82
  -2   2 -11  114.30    6.80
   2   0 -11  104.04    8.83
  -2   2 -11   90.12    5.63
  -2   2 -11  112.68    7.63
   0  -2 -11  104.98    6.94
   0  -2 -11  112.37    9.18
   2   0 -11  110.39    6.66
  -2   2 -11  112.32    7.45
  -2   2 -11   98.29    7.18
   2   0 -11  109.73    7.41
   0  -2 -11  102.93    5.65
  -2   2 -11  111.51    7.59
   0  -2 -11  105.91    7.07
   2   0 -11  108.00    6.44
  -2   2 -11  112.71    7.59
   0  -2 -11  105.37    7.07
   2   0 -11  115.83    7.61
  -2   2 -11  105.46    7.38
  -2   2 -11  105.55    7.36
   0   2  12   12.05    9.34
   2  -2  12   20.60    5.15
  -2   0  12   14.93    4.23
   0   2  12   18.42    1.69
   2  -2  12   14.16    1.62
   0   2  12   11.21    1.06
   2  -2  12   12.77    1.13
   2  -2  12   10.94    1.55
   0   2  12   13.69    0.88
  -2   0  12   13.67    1.64
   0   2  12   11.93    1.60
  -2   0  12   10.94    1.19
   2  -2  12   10.69    1.62
  -2   0  12   11.23    1.73
   2  -2  12   12.40    1.66
  -2   0  12   11.69    0.86
   0   2  12   16.23    2.14
  -2   0  12   13.24    1.30
   2  -2  12   17.07    1.78
  -2   0  12   14.75    0.97
   0   2  12   12.04    1.67
   2  -2  12   12.81    2.57
  -2   0  12    9.41    1.62
   0   2  12    9.73    1.53
  -2   0  12   10.20    1.80
   2  -2  12   10.06    2.55
   0   2  12   11.57    1.64
  -2   0  12   14.95    1.69
   2  -2  12   11.42    2.45
   0   2  12   13.42    2.54
  -2   0  12   11.87    1.84
   2  -2  12   10.81    1.66
   2   0 -12   21.79    4.89
   0  -2 -12   16.17    1.73
  -2   2 -12   11.64    1.19
   2   0 -12   13.85    1.48
   0  -2 -12   11.10    1.66
  -2   2 -12   13.49    1.48
  -2   2 -12   14.59    1.24
   0  -2 -12   10.17    0.90
   2   0 -12   11.62    1.57
  -2   2 -12   11.42    1.08
  -2   2 -12   13.75    2.61
   0  -2 -12    8.58    1.42
   0  -2 -12   12.27    1.60
   2   0 -12   12.25    0.95
  -2   2 -12   14.64    1.66
   0  -2 -12   10.09    0.95
  -2   2 -12   11.12    1.67
   0  -2 -12   11.96    0.94
   0  -2 -12   13.30    1.60
   2   0 -12   14.23    1.28
  -2   2 -12   13.19    1.64
   0  -2 -12   10.24    1.55
   2   0 -12   12.86    1.19
  -2   2 -12   13.62    1.69
  -2   2 -12   10.85    2.54
   0   2  13  669.04   86.36
   2  -2  13  863.15  103.29
  -2   0  13  395.63   68.89
   0   2  13  582.02   55.18
   2  -2  13  585.90   56.08
   0   2  13  603.73   55.34
   2  -2  13  594.52   54.51
   2  -2  13  833.95   75.33
  -2   0  13  566.27   56.55
   0   2  13  635.39   52.82
   0   2  13  591.08   59.39
  -2   0  13  616.27   56.92
   2  -2  13  585.18   56.46
  -2   0  13  585.87   54.53
   2  -2  13  573.34   55.38
  -2   0  13  593.39   54.23
   0   2  13  544.83   51.87
  -2   0  13  626.17   57.21
   2  -2  13  630.70   60.25
  -2   0  13  646.64   57.90
   0   2  13  638.83   60.81
   2  -2  13  660.31   61.82
  -2   0  13  645.63   61.06
   0   2  13  538.13   52.50
  -2   0  13  726.61   66.03
   2  -2  13  619.76   59.19
   0   2  13  622.24   59.39
  -2   0  13  629.12   59.26
   2  -2  13  636.71   60.25
   0   2  13  626.00   59.33
  -2   0  13  606.45   56.26
   2  -2  13  700.88   65.36
   2   0 -13  558.48   75.38
   0  -2 -13  579.35   53.29
  -2   2 -13  632.26   57.88
   2   0 -13  720.64   68.40
   0  -2 -13  633.27   62.92
  -2   2 -13  585.74   55.38
   0  -2 -13  698.04   65.09
  -2   2 -13  689.30   62.90
   0  -2 -13  599.41   51.96
   2   0 -13  592.07   55.84
  -2   2 -13  587.02   54.01
  -2   2 -13  586.80   56.78
   0  -2 -13  791.90   72.27
   0  -2 -13  556.58   53.58
   2   0 -13  587.34   55.70
  -2   2 -13  591.68   56.67
   0  -2 -13  602.65   54.87
   2   0 -13  627.96   59.50
   0  -2 -13  597.33   54.32
  -2   2 -13  650.06   61.37
   0  -2 -13  579.95   58.44
   2   0 -13  571.81   55.84
  -2   2 -13  605.44   57.82
   0  -2 -13  592.77   56.53
   2   0 -13  611.95   58.87
  -2   2 -13  714.88   66.71
  -2   2 -13  574.40   55.74
   2  -2  14  121.66   34.78
  -2   0  14  177.03   34.02
   0   2  14  226.74   17.07
   2  -2  14  191.86   17.72
   0   2  14  210.10   16.08
   2  -2  14  225.59   15.74
   2  -2  14  244.86   20.42
  -2   0  14  224.64   16.89
   0   2  14  237.72   17.92
  -2   0  14  241.60   17.40
   2  -2  14  219.40   17.15
  -2   0  14  231.24   16.75
   2  -2  14  249.63   21.10
   0   2  14  203.80   15.38
  -2   0  14  217.14   14.91
   2  -2  14  269.65   20.08
  -2   0  14  285.38   19.09
   0   2  14  244.77   20.91
   2  -2  14  233.42   17.70
  -2   0  14  201.97   16.14
   0   2  14  227.57   17.65
  -2   0  14  249.79   17.92
   2  -2  14  237.39   18.05
  -2   0  14  251.50   19.30
   0   2  14  241.51   18.55
   2  -2  14  227.07   17.45
   0   2  14  237.97   20.11
  -2   0  14  239.77   17.22
   2  -2  14  300.78   21.52
   2   0 -14  376.68   45.30
   0  -2 -14  225.32   15.85
   2   0 -14  201.66   15.62
   0  -2 -14  241.35   20.64
  -2   2 -14  222.89   16.80
   0  -2 -14  211.52   16.71
  -2   2 -14  266.34   18.66
   0  -2 -14  229.68   14.86
   2   0 -14  229.23   17.15
  -2   2 -14  206.00   14.82
  -2   2 -14  231.31   17.85
   0  -2 -14  231.22   19.05
   0  -2 -14  226.40   17.49
   2   0 -14  232.90   16.32
  -2   2 -14  236.51   18.10
   0  -2 -14  254.77   19.03
   2   0 -14  235.38   17.94
   0  -2 -14  235.88   16.43
  -2   2 -14  247.52   18.76
   0  -2 -14  237.39   17.96
   2   0 -14  241.41   17.69
  -2   2 -14  236.53   18.06
   0  -2 -14  234.96   17.79
   2   0 -14  243.85   17.49
  -2   2 -14  278.58   20.46
  -2   2 -14  227.75   17.83
   0   2  15   20.89   12.59
   2  -2  15   22.74    7.36
  -2   0  15   11.82   10.08
   0   2  15   19.70    2.12
   2  -2  15   19.47    2.21
   2  -2  15   21.57    1.85
   0   2  15   21.43    1.60
   2  -2  15   21.99    2.19
   2  -2  15   19.77    2.39
  -2   0  15   18.87    3.04
   0   2  15   18.85    3.38
  -2   0  15   19.41    1.89
   2  -2  15   18.76    2.34
  -2   0  15   17.11    1.78
   2  -2  15   21.39    2.41
  -2   0  15   26.88    2.07
   0   2  15   18.98    1.91
  -2   0  15   22.38    2.02
   2  -2  15   23.91    2.50
  -2   0  15   20.49    1.58
   0   2  15   21.30    3.56
   2  -2  15   20.55    3.29
  -2   0  15   23.53    3.56
   0   2  15   21.81    2.30
  -2   0  15   20.08    1.93
   2  -2  15   20.83    3.47
  -2   0  15   17.92    1.80
   0   2  15   22.97    3.54
   2  -2  15   22.26    3.56
   0   2  15   18.87    2.25
  -2   0  15   19.43    1.85
   2  -2  15   28.39    2.52
   2   0 -15   31.99    7.99
   0  -2 -15   18.28    1.49
   0  -2 -15   18.67    2.36
  -2   2 -15   18.73    2.07
   0  -2 -15   19.18    3.42
  -2   2 -15   22.99    2.02
   2   0 -15   19.11    2.97
  -2   2 -15   20.73    2.25
  -2   2 -15   19.99    3.54
   0  -2 -15   18.28    1.98
   0  -2 -15   19.09    2.34
   2   0 -15   20.92    1.62
  -2   2 -15   22.94    2.30
   0  -2 -15   16.95    1.75
  -2   2 -15   17.11    2.45
   2   0 -15   17.40    2.25
   0  -2 -15   20.49    1.57
  -2   2 -15   16.26    3.49
   0  -2 -15   19.92    3.42
   2   0 -15   20.02    1.94
  -2   2 -15   19.11    2.32
   0  -2 -15   18.87    2.25
   2   0 -15   19.95    1.80
  -2   2 -15   24.81    2.43
  -2   2 -15   20.46    3.56
   0   2  16   51.90   13.06
   2  -2  16   59.73   12.45
  -2   0  16   50.93   10.96
   0   2  16   48.77    4.01
   2  -2  16   45.28    4.01
   2  -2  16   44.04    3.33
   0   2  16   47.51    3.27
   2  -2  16   46.71    3.94
  -2   0  16   49.98    4.05
   0   2  16   50.20    4.26
  -2   0  16   50.07    4.91
   2  -2  16   58.45    4.62
  -2   0  16   56.08    3.94
   2  -2  16   46.24    4.34
  -2   0  16   54.59    3.99
   0   2  16   55.20    5.07
  -2   0  16   51.27    3.92
   2  -2  16   63.33    4.86
  -2   0  16   43.92    3.22
   0   2  16   50.63    4.37
   2  -2  16   50.36    4.16
  -2   0  16   48.27    4.41
   0   2  16   48.32    4.23
  -2   0  16   53.61    3.94
   2  -2  16   53.78    4.43
  -2   0  16   49.62    3.72
   0   2  16   53.11    6.22
   2  -2  16   51.33    4.41
   0   2  16   51.40    5.96
  -2   0  16   48.76    3.80
   2  -2  16   60.70    4.59
   0  -2 -16   46.29    3.17
   0  -2 -16   47.73    4.37
  -2   2 -16   48.22    3.92
   0  -2 -16   58.20    4.48
  -2   2 -16   51.81    4.01
  -2   2 -16   47.95    3.72
   2   0 -16   50.14    3.87
  -2   2 -16   48.50    4.05
  -2   2 -16   49.06    4.35
   0  -2 -16   50.65    3.96
   0  -2 -16   52.05    4.41
   2   0 -16   49.26    3.35
  -2   2 -16   51.18    4.21
   0  -2 -16   46.40    3.71
  -2   2 -16   47.71    4.53
   0  -2 -16   50.84    4.23
   2   0 -16   53.15    4.34
  -2   2 -16   45.30    4.14
   0  -2 -16   51.13    4.26
   2   0 -16   54.77    5.24
  -2   2 -16   51.60    4.35
   0  -2 -16   50.75    4.30
   2   0 -16   51.87    3.69
  -2   2 -16   54.60    4.46
  -2   2 -16   51.53    4.44
   0   2  17  133.40   31.52
   2  -2  17  134.88   22.24
  -2   0  17  193.17   23.08
   0   2  17  123.19    9.01
   2  -2  17  116.78   11.37
  -2   0  17  126.14    9.05
   2  -2  17  115.76    8.40
   0   2  17   95.53    6.98
   2  -2  17  118.96    8.80
  -2   0  17  112.64   10.40
   0   2  17  120.36   11.69
  -2   0  17  122.88    9.01
   2  -2  17  113.74    9.16
   0   2  17  111.29    9.03
  -2   0  17  116.69    9.77
   2  -2  17  121.51    9.45
   0   2  17  120.76   10.15
   2  -2  17  151.40   12.59
   0   2  17  126.21    9.75
   2  -2  17  119.41    9.14
  -2   0  17  132.69   12.27
   0   2  17  133.35    9.99
  -2   0  17  119.10    9.97
   2  -2  17  114.24   11.39
  -2   0  17  113.76    8.60
   0   2  17  121.66    9.66
   2  -2  17  119.66    9.25
   0   2  17  121.80    9.41
  -2   0  17  123.73   10.65
   2  -2  17  112.37    8.92
   2   0 -17  122.70    9.07
   0  -2 -17  119.95   11.73
  -2   2 -17  126.50    9.14
   0  -2 -17   99.69    8.56
  -2   2 -17   96.14    7.86
  -2   2 -17  144.33   11.66
   2   0 -17  112.97    8.33
  -2   2 -17  114.44    8.94
  -2   2 -17  118.11   11.68
   0  -2 -17  118.17    8.83
   0  -2 -17  121.21   11.60
   2   0 -17  119.44    8.69
  -2   2 -17  119.73    9.18
   0  -2 -17  105.59    9.73
  -2   2 -17  129.81   10.09
   2   0 -17  115.81    9.05
   0  -2 -17  116.51    7.97
  -2   2 -17  102.64   10.92
   0  -2 -17  122.57   11.68
   2   0 -17  124.01    9.25
  -2   2 -17  116.53    9.19
   0  -2 -17  111.56    9.14
   2   0 -17  119.41    8.62
  -2   2 -17  124.66    9.66
  -2   2 -17  110.56   11.24
   0   2  18   11.15    5.65
   2  -2  18    3.42    5.47
  -2   0  18    3.42    4.88
   0   2  18    6.13    1.35
   2  -2  18    3.67    1.49
  -2   0  18    3.24    1.94
  -2   0  18    4.03    1.26
   0   2  18    5.15    1.49
  -2   0  18    3.58    1.21
   2  -2  18    4.57    1.49
  -2   0  18    6.15    1.15
   2  -2  18    8.42    1.51
   0   2  18    5.31    1.15
   2  -2  18    4.55    1.42
  -2   0  18    4.52    1.51
   0   2  18    3.69    1.51
   2  -2  18    6.62    1.33
  -2   0  18    4.97    1.13
   2  -2  18    5.04    1.49
   0   2  18    5.36    1.53
   2  -2  18    5.69    1.42
   0   2  18    4.16    1.44
  -2   0  18    4.32    1.21
   2  -2  18    3.17    1.48
   2   0 -18    3.78    2.21
   0  -2 -18    4.41    1.48
   0  -2 -18    4.34    2.36
  -2   2 -18    4.14    2.02
   2   0 -18    5.11    1.93
  -2   2 -18    4.43    0.88
  -2   2 -18    4.66    1.53
   0  -2 -18    4.77    1.26
   0  -2 -18    3.35    1.44
   2   0 -18    3.90    1.55
  -2   2 -18    4.08    1.37
   0  -2 -18    2.77    1.22
  -2   2 -18    5.60    1.69
   0  -2 -18    5.92    1.01
   2   0 -18    6.22    1.48
  -2   2 -18    5.74    1.46
   2   0 -18    3.69    1.21
  -2   2 -18    3.81    1.44
   0  -2 -18    3.81    1.48
   2   0 -18    4.50    1.69
  -2   2 -18    2.68    1.46
  -2   2 -18    4.16    1.44
   0   2  19  359.34   54.82
   2  -2  19  363.82   62.61
  -2   0  19  386.45   49.24
  -2   0  19  252.45   21.21
  -2   0  19  239.43   23.39
   0   2  19  268.23   25.89
  -2   0  19  259.07   24.61
   2  -2  19  242.92   21.90
  -2   0  19  249.05   21.01
   0   2  19  310.13   25.33
   2  -2  19  355.79   30.78
   0   2  19  295.38   23.66
  -2   0  19  239.28   23.46
  -2   0  19  270.34   26.39
  -2   0  19  254.47   21.41
   0   2  19  276.76   23.32
  -2   0  19  248.26   23.95
   2  -2  19  282.48   24.05
   2   0 -19  249.77   21.72
   0  -2 -19  215.43   19.83
  -2   2 -19  274.26   25.19
  -2   2 -19  238.91   23.30
   2   0 -19  258.55   21.19
   0  -2 -19  247.27   24.63
  -2   2 -19  280.72   26.36
   0  -2 -19  293.69   24.13
  -2   2 -19  286.47   28.41
   0  -2 -19  279.12   23.73
   0  -2 -19  258.48   25.30
   2   0 -19  275.54   25.73
  -2   2 -19  235.76   21.36
   0  -2 -19  258.46   25.55
   2   0 -19  265.55   22.08
  -2   2 -19  279.35   24.00
   0   2  20    3.65    5.11
   2  -2  20    5.69    4.35
  -2   0  20    2.66    3.89
  -2   0  20    1.31    0.90
   0   2  20    0.43    1.06
  -2   0  20    1.96    0.95
   2  -2  20    0.72    1.13
   0   2  20    0.52    1.62
   2  -2  20    0.63    1.08
  -2   0  20    0.94    1.12
   0   2  20    3.27    1.12
  -2   0  20    0.92    0.95
   2  -2  20    0.58    1.10
   2   0 -20    0.88    1.71
   0  -2 -20    0.65    1.12
  -2   2 -20    1.76    0.94
   0  -2 -20   -0.74    1.03
  -2   2 -20    0.11    1.01
   0  -2 -20    0.16    1.51
  -2   2 -20    0.76    2.12
   0  -2 -20    0.74    0.74
   0  -2 -20    0.63    1.08
  -2   2 -20    0.41    1.08
   0  -2 -20   -0.02    1.10
   2   0 -20    1.39    1.35
  -2   2 -20    0.92    1.08
   2   0 -20    0.81    0.85
   0   2  21   23.75   11.46
   2  -2  21   25.93   11.44
  -2   0  21   35.73   16.21
  -2   0  21   20.91    3.90
   0   2  21   20.91    4.71
  -2   0  21   19.48    2.81
   2  -2  21   25.35    5.13
   0   2  21   22.17    2.99
   2  -2  21   21.12    3.09
   0   2  21   23.33    4.93
  -2   0  21   22.24    2.90
   2  -2  21   21.79    4.86
   2   0 -21   17.83    2.99
   0  -2 -21   27.17    4.98
  -2   2 -21   26.23    2.86
   0  -2 -21   20.85    4.57
  -2   2 -21   21.99    3.09
  -2   2 -21   20.91    3.65
   0  -2 -21   19.68    4.70
   2   0 -21   18.82    2.73
  -2   2 -21   23.91    4.82
   0  -2 -21   20.47    4.89
   2   0 -21   17.72    2.73
  -2   2 -21   23.60    4.82
   0   2  22    8.42    6.82
   2  -2  22    5.51   10.65
  -2   0  22    6.08    6.60
  -2   0  22    3.87    1.62
   0   2  22    2.77    1.71
  -2   0  22    4.16    2.36
   2  -2  22    3.04    1.82
   0   2  22    5.22    1.64
   2  -2  22    6.10    2.61
   0   2  22    4.03    1.78
  -2   0  22    3.87    1.49
   2  -2  22    4.26    2.91
   2   0 -22    2.64    1.80
   0  -2 -22    4.21    1.78
  -2   2 -22    4.73    1.49
   0  -2 -22    3.92    1.67
  -2   2 -22    3.83    1.64
   2   0 -22    3.54    1.87
  -2   2 -22    6.26    2.07
   0  -2 -22    3.78    1.80
   2   0 -22    4.05    1.42
  -2   2 -22    4.30    1.71
   0  -2 -22    2.99    1.78
   2   0 -22    4.93    1.42
  -2   2 -22    2.84    1.69
   0   2  23    1.57    5.20
   2  -2  23    2.19    5.38
  -2   0  23    6.06    5.45
  -2   0  23    1.12    1.21
   0   2  23    0.43    2.30
  -2   0  23    1.37    1.19
   2  -2  23    0.85    1.46
   0   2  23    1.96    2.03
   2  -2  23    0.36    1.26
   0   2  23    1.01    2.34
  -2   0  23    2.81    1.24
   2  -2  23    0.90    1.42
   2   0 -23    2.86    1.46
   0  -2 -23    0.67    1.44
  -2   2 -23    1.03    1.19
   0  -2 -23    1.76    2.21
  -2   2 -23    2.03    2.07
   2   0 -23    1.67    2.61
  -2   2 -23    3.40    1.71
   0  -2 -23    1.42    2.37
   2   0 -23    1.31    1.21
  -2   2 -23    0.97    1.40
   0  -2 -23    2.50    2.25
   2   0 -23    1.26    1.15
  -2   2 -23    2.16    1.37
   0   2  24    4.32    5.16
   2  -2  24    2.19    5.58
  -2   0  24    3.17    5.45
  -2   0  24    0.77    1.24
   0   2  24    2.52    1.51
  -2   0  24    2.43    1.98
   2  -2  24    0.65    1.51
   0   2  24    3.92    1.24
   2  -2  24    2.03    1.30
   0   2  24    0.99    1.40
  -2   0  24    0.77    2.09
   2  -2  24   -0.02    1.51
   2   0 -24   -0.40    1.44
   0  -2 -24    0.32    2.30
  -2   2 -24    1.17    1.91
   0  -2 -24    1.30    1.37
  -2   2 -24    0.65    1.30
   2   0 -24    1.44    1.75
  -2   2 -24    1.44    2.57
   0  -2 -24    0.61    1.49
   2   0 -24    1.94    1.93
  -2   2 -24    1.37    1.39
   0  -2 -24    0.88    1.44
   2   0 -24    0.65    1.15
  -2   2 -24    1.62    1.37
   0   2  25  360.62   72.02
   2  -2  25  516.01  101.40
  -2   0  25  340.56   90.77
  -2   0  25  372.74   38.41
   0   2  25  413.13   42.57
  -2   0  25  384.58   40.01
   2  -2  25  452.14   49.94
   0   2  25  518.76   50.70
   2  -2  25  365.87   37.73
   0   2  25  359.84   42.78
  -2   0  25  402.21   41.70
   2  -2  25  526.40   50.32
   2   0 -25  463.58   44.29
   0  -2 -25  349.95   36.07
  -2   2 -25  461.26   42.87
   0  -2 -25  389.85   45.48
  -2   2 -25  348.36   37.64
   2   0 -25  414.48   50.34
  -2   2 -25  304.82   34.27
   0  -2 -25  391.42   41.13
   2   0 -25  369.83   38.90
  -2   2 -25  415.38   47.21
   0  -2 -25  395.34   40.10
   2   0 -25  397.57   42.28
  -2   2 -25  376.84   44.40
   0   2  26  148.12   29.47
   2  -2  26   86.99   26.97
  -2   0  26  143.91   29.67
   0   2  26  102.21   10.69
  -2   0  26  103.70   10.20
   2  -2  26  101.52   10.85
   0   2  26   81.39   14.11
   2  -2  26   95.84    9.99
   0   2  26  109.58   10.94
  -2   0  26   97.94   13.51
   2  -2  26  100.37   10.25
   2   0 -26  112.16   10.24
   0  -2 -26  103.16   10.09
  -2   2 -26  110.25    9.95
   0  -2 -26  103.70   10.54
  -2   2 -26   96.22    9.77
   2   0 -26  113.18   13.15
  -2   2 -26   77.24    9.79
   0  -2 -26  101.43   10.83
   2   0 -26   92.74    9.91
  -2   2 -26  103.74   10.67
   0  -2 -26   95.05   10.34
   2   0 -26   99.60   10.31
  -2   2 -26   99.73   10.20
   0   2  27  517.07   82.72
   2  -2  27  513.97   81.93
  -2   0  27  398.00   74.95
   0   2  27  476.98   46.78
  -2   0  27  380.46   40.14
   2  -2  27  392.84   41.27
   2  -2  27  385.07   43.25
   0   2  27  358.73   38.11
  -2   0  27  356.12   38.48
   2  -2  27  341.22   37.62
   2   0 -27  381.40   38.29
   0  -2 -27  448.20   43.09
  -2   2 -27  414.32   44.80
   0  -2 -27  396.29   45.28
  -2   2 -27  421.68   44.73
   2   0 -27  350.00   49.49
  -2   2 -27  466.28   51.69
   0  -2 -27  381.74   40.05
   2   0 -27  375.13   40.12
  -2   2 -27  418.74   43.09
   0  -2 -27  403.70   41.70
   2   0 -27  276.60   35.73
  -2   2 -27  420.94   42.57
   0   2  28   25.66   18.42
   2  -2  28   18.82   20.02
  -2   0  28   33.91   12.88
   0   2  28   18.76    3.24
  -2   0  28   15.27    3.17
   2  -2  28   18.85    5.31
   2  -2  28   20.89    3.35
   0   2  28   20.76    3.51
  -2   0  28   17.36    4.93
   2  -2  28   17.40    3.35
   2   0 -28   20.49    3.17
   0  -2 -28   19.93    3.29
  -2   2 -28   20.65    3.11
   0  -2 -28   17.49    3.35
  -2   2 -28   16.82    3.45
   2   0 -28   15.06    4.52
  -2   2 -28   20.19    3.49
   0  -2 -28   19.97    3.29
   2   0 -28   15.72    3.04
  -2   2 -28   18.48    5.22
   0  -2 -28   18.62    3.33
   2   0 -28   13.64    3.22
  -2   2 -28   19.36    5.13
   0   2  29   99.19   27.02
   2  -2  29  134.57   28.80
  -2   0  29  163.77   29.65
   0   2  29   99.37    9.99
   2  -2  29   94.42   10.36
   2  -2  29  133.96   14.55
   0   2  29  116.69   10.99
  -2   0  29   90.84    9.79
   2  -2  29  101.54   10.20
   2   0 -29  110.83   12.50
   0  -2 -29  111.11   12.74
  -2   2 -29  111.56   12.65
   0  -2 -29  102.91   13.10
  -2   2 -29   96.43   13.22
   2   0 -29   94.83   16.82
  -2   2 -29   98.72   13.12
   0  -2 -29  102.06   10.02
   2   0 -29  106.00   10.81
  -2   2 -29  104.35   10.13
   0  -2 -29  100.73   10.17
  -2   2 -29  100.00   10.36
   0   2  30   53.92   25.30
   2  -2  30   40.71   26.48
  -2   0  30   77.45   28.61
   0   2  30   41.42    5.27
  -2   0  30   49.87    5.65
   2  -2  30   52.59    5.72
   2  -2  30   52.91    5.63
   0   2  30   54.95    5.63
  -2   0  30   53.07    7.75
   2  -2  30   47.87    5.43
   2   0 -30   53.56    5.18
   0  -2 -30   46.44    5.04
  -2   2 -30   56.92    5.51
   0  -2 -30   49.03    5.69
  -2   2 -30   48.70    5.72
   2   0 -30   55.36    7.45
  -2   2 -30   63.42    5.85
   0  -2 -30   45.55    5.34
   2   0 -30   38.79    7.59
  -2   2 -30   46.04    5.40
   0  -2 -30   53.25    5.33
  -2   2 -30   44.78    5.27
   0   2  31    3.33    5.49
   2  -2  31    3.92    5.18
  -2   0  31    3.38    5.74
   0   2  31    2.64    2.19
  -2   0  31    2.00    1.31
   2  -2  31    1.73    1.37
   2  -2  31    1.48    1.24
   0   2  31    1.44    2.23
  -2   0  31    1.91    1.42
   2  -2  31    0.29    2.12
   2   0 -31    2.43    1.96
   0  -2 -31    3.20    2.07
  -2   2 -31    2.84    1.24
   0  -2 -31    1.42    1.31
  -2   2 -31    1.21    2.02
   2   0 -31    4.82    1.91
  -2   2 -31    3.22    2.03
   0  -2 -31    1.06    2.19
   2   0 -31    2.00    1.42
  -2   2 -31    2.25    1.33
   0  -2 -31    1.94    2.07
  -2   2 -31    1.80    1.33
   0   2  32   11.06    7.52
   2  -2  32   12.18   11.55
  -2   0  32    9.09    6.82
   0   2  32    8.40    2.00
  -2   0  32    7.79    3.00
   2  -2  32    9.16    1.98
   2  -2  32    8.73    3.06
   0   2  32    8.20    1.96
  -2   0  32    8.42    1.98
   2  -2  32    8.58    1.89
   2   0 -32   12.27    2.02
   0  -2 -32    9.46    1.89
  -2   2 -32   11.96    1.87
   0  -2 -32    6.98    3.02
  -2   2 -32    4.30    2.07
   2   0 -32    7.47    4.25
  -2   2 -32    8.98    1.89
   0  -2 -32    8.33    1.98
   2   0 -32    7.23    2.07
  -2   2 -32    8.40    2.02
   0  -2 -32    9.32    2.09
  -2   2 -32    8.67    2.09
   0   2  33    7.03   10.22
   2  -2  33   11.75    5.78
  -2   0  33   12.00    8.47
   0   2  33    5.81    2.59
  -2   0  33    3.96    1.60
   2  -2  33    5.33    1.58
   2  -2  33    6.21    1.44
   0   2  33    5.94    2.64
  -2   0  33    4.79    1.55
   2  -2  33    7.36    2.48
   2   0 -33    7.54    1.57
   0  -2 -33    6.85    2.37
  -2   2 -33    8.01    2.28
   0  -2 -33    3.69    1.57
  -2   2 -33    2.66    1.62
   2   0 -33    5.54    1.96
  -2   2 -33    6.13    2.39
   0  -2 -33    6.12    1.57
   2   0 -33    5.42    2.46
  -2   2 -33    6.12    1.66
   0  -2 -33    6.01    2.57
  -2   2 -33    5.76    1.67
   0   2  34   36.56   17.56
   2  -2  34   52.39   17.06
  -2   0  34   50.88   11.68
   0   2  34   40.32    3.85
  -2   0  34   27.72    3.36
   2  -2  34   38.11    3.65
   0   2  34   31.48    3.71
   2  -2  34   24.56    3.36
   0  -2 -34   45.10    3.58
  -2   2 -34   47.21    3.71
   2   0 -34   29.60    3.54
  -2   2 -34   50.27    5.45
   0  -2 -34   27.80    3.38
   2   0 -34   27.71    3.56
  -2   2 -34   26.02    3.53
   0  -2 -34   34.54    3.63
   0   2  35    7.70    5.24
   2  -2  35   12.90    5.74
   0   2  35    6.49    1.64
   2  -2  35    7.61    1.55
   0   2  35    5.07    1.57
   2  -2  35    6.76    1.60
   0  -2 -35    9.07    1.53
   0  -2 -35    6.49    1.64
  -2   2 -35    6.48    1.57
   0  -2 -35    7.83    1.55
  -2   2 -35    4.39    1.55
   0   3   1  315.78   37.39
   3  -3   1  348.60   23.87
  -3   0   1  255.15   16.52
   3  -3   1  272.31   18.89
   0   3   1  266.50   19.11
  -3   0   1  246.53   16.64
   3  -3   1  230.22   17.04
  -3   0   1  269.18   18.46
   0   3   1  262.60   18.89
   3  -3   1  316.48   22.22
  -3   0   1  244.03   17.58
   0   3   1  284.67   18.76
   3  -3   1  228.25   16.39
   3  -3   1  276.07   18.03
   0   3   1  299.52   20.76
  -3   0   1  260.03   17.43
   3  -3   1  302.92   23.14
  -3   0   1  263.14   16.14
   3  -3   1  292.41   20.28
   0   3   1  226.53   12.52
  -3   0   1  215.25   15.31
   0   3   1  265.93   14.61
   0   3   1  220.14   15.42
   3  -3   1  265.98   18.35
   3  -3   1  274.37   19.54
  -3   0   1  224.46   13.42
  -3   0   1  263.09   15.15
   0   3   1  271.38   17.58
  -3   3  -1  267.67   20.11
   0  -3  -1  258.41   18.06
   0  -3  -1  259.92   19.75
   3   0  -1  232.54   16.86
   3   0  -1  271.61   18.69
   0  -3  -1  268.97   14.82
  -3   3  -1  276.00   18.46
   0  -3  -1  243.80   13.67
  -3   3  -1  270.21   20.58
   3   0  -1  267.60   17.88
  -3   3  -1  289.71   20.11
   0  -3  -1  277.01   18.15
  -3   3  -1  275.16   19.25
   0  -3  -1  273.25   19.29
   0  -3  -1  285.30   18.64
   3   0  -1  266.94   15.71
  -3   3  -1  278.31   19.66
   0  -3  -1  281.22   19.81
   3   0  -1  304.90   20.20
  -3   3  -1  278.32   20.73
   0  -3  -1  274.80   18.06
   0  -3  -1  271.51   17.60
   3   0  -1  258.91   15.02
   0  -3  -1  226.99   15.31
  -3   3  -1  295.31   20.76
  -3   3  -1  267.71   19.05
   3  -3   2   29.29    2.52
  -3   0   2   28.77    1.57
   3  -3   2   26.47    2.14
   0   3   2   28.52    3.18
  -3   0   2   28.46    2.30
   3  -3   2   33.45    2.37
   3  -3   2   30.03    1.80
  -3   0   2   37.13    2.14
   3  -3   2   39.56    2.63
   0   3   2   30.46    2.39
  -3   0   2   34.79    2.02
   0   3   2   28.55    1.84
   3  -3   2   33.01    3.17
   3  -3   2   29.92    1.80
   0   3   2   29.69    2.21
  -3   0   2   34.60    1.94
   3  -3   2   30.05    3.22
   3  -3   2   38.82    2.50
  -3   0   2   30.55    1.98
   3  -3   2   27.33    3.02
   3  -3   2   30.03    2.23
  -3   3  -2   33.59    3.90
   3   0  -2   29.87    5.92
   0  -3  -2   33.16    2.16
   0  -3  -2   29.99    2.12
   3   0  -2   29.63    1.71
   0  -3  -2   30.82    1.12
   3   0  -2   32.89    2.07
  -3   3  -2   32.89    1.89
   0  -3  -2   28.19    1.30
  -3   3  -2   29.49    2.21
   3   0  -2   30.89    2.00
  -3   3  -2   32.42    2.34
   0  -3  -2   30.03    1.82
  -3   3  -2   30.60    1.89
   0  -3  -2   28.80    2.14
   3   0  -2   27.80    1.12
   0  -3  -2   32.85    2.54
   3   0  -2   28.30    1.10
  -3   3  -2   35.51    2.39
  -3   3  -2   34.58    3.13
   3   0  -2   26.36    1.93
   0  -3  -2   34.63    1.91
   0  -3  -2   30.41    1.71
   3   0  -2   30.73    1.06
  -3   3  -2   27.08    2.21
   0  -3  -2   26.93    2.37
  -3   3  -2   29.83    2.27
   3  -3   3    3.11    0.99
   0   3   3    7.74    3.17
  -3   0   3    0.76    0.65
   3  -3   3    0.56    0.67
   0   3   3    0.38    0.67
  -3   0   3    2.05    0.41
   3  -3   3    0.43    1.10
   3  -3   3    0.94    0.76
  -3   0   3    0.59    0.58
   0   3   3    0.70    0.41
  -3   0   3    0.22    0.54
   3  -3   3    2.79    1.06
   0   3   3    0.94    0.83
   3  -3   3    0.88    0.49
   0   3   3    0.36    0.65
  -3   0   3    1.57    0.27
   0   3   3    0.65    0.54
   3  -3   3    0.88    0.70
  -3   0   3    0.40    0.56
   3  -3   3    2.07    1.03
   0   3   3    0.67    0.81
   3  -3   3    0.63    0.68
  -3   0   3    1.60    0.25
  -3   3  -3    1.39    1.08
   3   0  -3    1.94    2.37
   0  -3  -3    2.16    0.63
   0  -3  -3    1.42    1.03
   3   0  -3    0.99    0.65
   0  -3  -3    1.15    0.40
   3   0  -3    0.27    0.54
  -3   3  -3    1.75    0.49
  -3   3  -3    2.27    0.65
   3   0  -3    0.85    0.56
  -3   3  -3    1.12    0.67
   0  -3  -3    0.47    0.79
   3   0  -3    1.94    0.27
   0  -3  -3    0.25    0.65
   3   0  -3    1.51    0.13
   3   0  -3    1.53    0.13
  -3   3  -3    3.24    0.70
  -3   3  -3    0.61    0.63
   0  -3  -3    0.20    0.77
   0  -3  -3    1.24    0.45
   3   0  -3    1.82    0.16
   3   0  -3    1.66    0.14
  -3   3  -3    2.27    0.68
   0  -3  -3    2.30    0.50
  -3   3  -3    1.60    0.72
   3  -3   4   31.63    5.81
   0   3   4   56.22   12.18
   3  -3   4   37.40    2.57
   0   3   4   35.51    2.52
  -3   0   4   35.80    2.27
   3  -3   4   38.27    2.61
   3  -3   4   35.87    2.14
  -3   0   4   36.45    3.24
   0   3   4   32.76    2.23
  -3   0   4   30.89    2.27
  -3   0   4   33.07    0.99
   3  -3   4   31.48    2.39
   0   3   4   35.50    3.00
   3  -3   4   36.02    3.09
   0   3   4   36.67    3.56
   0   3   4   44.96    2.59
   3  -3   4   36.23    3.72
   3  -3   4   29.74    2.52
  -3   0   4   43.39    2.54
   0   3   4   43.61    3.26
   3  -3   4   40.95    2.77
  -3   0   4   35.86    1.37
  -3   0   4   37.96    1.64
   3  -3   4   35.84    3.78
  -3   3  -4   50.09    4.53
   3   0  -4   29.02    4.46
   0  -3  -4   38.65    3.51
   0  -3  -4   36.18    2.54
   3   0  -4   35.96    1.78
   0  -3  -4   37.76    2.07
   3   0  -4   32.46    2.25
  -3   3  -4   35.98    2.09
   0  -3  -4   34.51    1.62
   3   0  -4   33.95    2.34
  -3   3  -4   36.50    2.59
  -3   3  -4   33.66    2.54
   0  -3  -4   34.72    2.12
  -3   3  -4   35.82    2.37
   3   0  -4   34.99    1.78
   0  -3  -4   37.13    2.54
   0  -3  -4   37.98    3.11
  -3   3  -4   36.47    2.64
  -3   3  -4   33.55    2.46
   3   0  -4   33.72    2.39
   0  -3  -4   39.98    2.30
   0  -3  -4   36.86    2.12
   3   0  -4   33.34    1.22
   3   0  -4   34.04    1.12
  -3   3  -4   37.93    3.85
  -3   3  -4   37.19    2.64
   3  -3   5    5.29    1.64
  -3   0   5    2.54    1.66
   0   3   5    3.76    0.86
   3  -3   5    2.97    1.35
   0   3   5    1.42    1.35
  -3   0   5    1.93    0.65
   3  -3   5    2.90    1.35
   3  -3   5    2.95    0.63
  -3   0   5    2.93    0.76
  -3   0   5    2.57    1.24
  -3   0   5    2.91    0.18
   3  -3   5    3.08    0.83
   0   3   5    4.82    1.13
   3  -3   5    3.62    0.74
  -3   0   5    2.72    0.27
   0   3   5    3.53    1.22
   3  -3   5    2.34    1.49
   3  -3   5    3.85    0.90
  -3   0   5    5.79    0.79
   0   3   5    5.58    1.15
   3  -3   5    3.15    0.88
  -3   0   5    2.32    0.43
   3  -3   5    5.18    0.90
  -3   3  -5    2.91    2.64
   3   0  -5    4.66    2.93
   0  -3  -5    2.91    1.30
   0  -3  -5    3.04    1.28
   0  -3  -5    3.02    0.67
  -3   3  -5    6.58    1.03
   3   0  -5    2.72    0.70
   0  -3  -5    2.84    0.47
  -3   3  -5    3.67    0.81
   3   0  -5    2.79    0.79
  -3   3  -5    4.98    0.77
  -3   3  -5    2.27    0.85
   0  -3  -5    4.95    0.68
   3   0  -5    2.86    0.41
   0  -3  -5    4.32    0.81
   0  -3  -5    3.06    0.70
  -3   3  -5    2.88    1.42
  -3   3  -5    2.34    0.88
   3   0  -5    3.06    1.28
   0  -3  -5    5.36    0.70
  -3   3  -5    3.00    0.79
   0  -3  -5    2.81    0.65
   3   0  -5    3.18    0.27
  -3   3  -5    4.61    0.94
  -3   3  -5    3.60    0.90
   3  -3   6  305.15   34.76
  -3   0   6  388.16   35.41
   0   3   6  338.36   25.21
   3  -3   6  309.93   23.21
   0   3   6  305.00   23.01
   3  -3   6  375.48   27.26
  -3   0   6  329.15   22.08
   3  -3   6  300.15   21.72
  -3   0   6  272.31   20.58
   0   3   6  278.27   18.89
  -3   0   6  304.05   22.85
  -3   0   6  302.45   19.65
   3  -3   6  297.18   22.76
  -3   0   6  348.24   21.81
   0   3   6  312.09   22.97
   3  -3   6  325.64   25.93
   0   3   6  355.27   26.07
  -3   0   6  302.59   19.36
   0   3   6  294.12   22.22
   3  -3   6  319.63   24.41
   3  -3   6  337.62   25.76
  -3   0   6  276.18   21.36
   0   3   6  304.84   22.70
  -3   0   6  333.90   21.05
   3  -3   6  300.78   23.23
  -3   0   6  309.88   20.92
   3  -3   6  263.32   21.12
  -3   3  -6  311.86   31.48
   3   0  -6  395.41   37.04
   0  -3  -6  261.90   22.31
   3   0  -6  272.96   18.85
   0  -3  -6  314.27   23.23
   0  -3  -6  307.97   21.46
  -3   3  -6  311.64   22.17
   3   0  -6  311.55   23.01
   0  -3  -6  320.24   22.38
  -3   3  -6  311.48   24.94
   3   0  -6  313.87   25.55
  -3   3  -6  316.12   23.60
  -3   3  -6  301.89   23.06
   0  -3  -6  290.52   21.55
   3   0  -6  353.10   22.74
   0  -3  -6  317.45   23.62
   0  -3  -6  304.55   22.61
  -3   3  -6  283.95   22.15
  -3   3  -6  361.69   28.59
   3   0  -6  318.05   23.77
   0  -3  -6  325.10   24.97
   3   0  -6  318.30   20.26
  -3   3  -6  301.91   23.19
   0  -3  -6  296.60   21.79
   3   0  -6  309.27   19.86
  -3   3  -6  294.66   22.78
   3   0  -6  307.60   19.66
   0  -3  -6  380.44   28.43
  -3   3  -6  334.51   25.53
   3  -3   7  459.26   48.74
  -3   0   7  362.88   41.40
   0   3   7  354.32   30.69
   3  -3   7  457.52   37.21
   0   3   7  451.02   36.88
   3  -3   7  426.16   35.39
  -3   0   7  442.57   32.15
   3  -3   7  438.05   36.40
  -3   0   7  420.74   34.27
   0   3   7  406.04   30.14
  -3   0   7  423.78   35.15
  -3   0   7  449.20   33.39
   3  -3   7  492.17   42.60
   0   3   7  415.25   34.56
  -3   0   7  416.26   31.07
   3  -3   7  486.93   39.49
   0   3   7  343.33   29.70
  -3   0   7  403.72   28.97
   0   3   7  358.71   33.48
   3  -3   7  470.88   38.99
   3  -3   7  423.66   36.02
  -3   0   7  365.99   33.48
   0   3   7  367.72   31.25
  -3   0   7  425.92   32.06
   3  -3   7  471.66   38.95
   0   3   7  460.50   36.95
  -3   0   7  477.32   35.17
   3  -3   7  512.21   43.92
  -3   3  -7  414.07   46.22
   3   0  -7  415.40   44.89
   0  -3  -7  558.50   46.92
   3   0  -7  438.81   31.72
   0  -3  -7  414.45   33.91
   0  -3  -7  389.89   30.98
  -3   3  -7  426.48   33.73
   3   0  -7  500.30   41.61
   0  -3  -7  464.98   36.36
  -3   3  -7  563.07   43.97
   3   0  -7  437.35   38.61
  -3   3  -7  481.19   38.41
  -3   3  -7  491.57   40.25
   0  -3  -7  426.88   36.63
   3   0  -7  384.20   28.19
   0  -3  -7  403.42   33.82
   0  -3  -7  422.81   36.68
   3   0  -7  404.50   26.25
   3   0  -7  372.51   24.32
  -3   3  -7  413.91   35.08
  -3   3  -7  463.85   38.21
   3   0  -7  460.20   37.87
   3   0  -7  424.79   32.11
  -3   3  -7  401.04   36.59
   0  -3  -7  447.62   37.76
   3   0  -7  435.84   31.77
  -3   3  -7  422.74   35.82
   3   0  -7  490.44   35.60
   0  -3  -7  459.30   37.30
  -3   3  -7  412.63   34.96
   3  -3   8 1934.70  337.51
  -3   0   8 2238.32  361.37
   0   3   8 1973.33  286.15
   3  -3   8 1869.39  271.22
   0   3   8 1940.30  280.93
   3  -3   8 2281.23  325.68
  -3   0   8 2140.47  283.13
   3  -3   8 1827.64  267.46
  -3   0   8 2167.83  310.29
   0   3   8 2053.84  282.88
  -3   0   8 1830.87  272.33
  -3   0   8 2074.49  289.05
   3  -3   8 2153.01  311.28
  -3   0   8 2011.31  282.10
   3  -3   8 2121.18  305.90
   0   3   8 2092.23  301.77
  -3   0   8 2177.40  297.00
   0   3   8 2009.67  292.66
   3  -3   8 2112.38  306.52
   3  -3   8 3144.43  448.45
  -3   0   8 2520.24  357.88
   0   3   8 2366.87  344.30
  -3   0   8 2050.38  286.85
   3  -3   8 2303.48  331.85
   3  -3   8 2047.07  297.57
   0   3   8 1905.41  278.77
  -3   0   8 2232.99  310.67
   3  -3   8 2595.62  369.23
  -3   3  -8 1787.23  328.45
   0  -3  -8 2021.74  298.89
   3   0  -8 2045.56  272.87
   0  -3  -8 2063.10  299.21
   0  -3  -8 2044.23  293.69
  -3   3  -8 1661.95  241.26
   3   0  -8 1656.86  242.70
   0  -3  -8 1820.20  263.77
  -3   3  -8 2568.06  361.66
   3   0  -8 1979.46  292.21
  -3   3  -8 1904.60  275.57
  -3   3  -8 1940.78  284.76
   0  -3  -8 2028.22  291.06
   3   0  -8 2232.15  303.26
   0  -3  -8 1893.03  275.16
   0  -3  -8 2124.22  305.08
   3   0  -8 2160.36  282.89
  -3   3  -8 2406.50  345.21
   3   0  -8 2279.29  300.04
  -3   3  -8 2062.04  305.54
   3   0  -8 2441.84  348.89
   0  -3  -8 2151.08  306.35
   3   0  -8 2012.06  281.65
  -3   3  -8 1835.68  268.90
   0  -3  -8 1942.92  279.58
   3   0  -8 2118.03  292.14
  -3   3  -8 2210.09  319.56
   0  -3  -8 1676.80  251.48
  -3   3  -8 2070.21  301.19
   3  -3   9 1041.35  141.01
  -3   0   9  713.57  102.66
   0   3   9  943.84  103.40
   3  -3   9  860.88   94.65
   0   3   9  901.38   98.43
   3  -3   9  956.68  103.43
   3  -3   9 1237.27  132.13
  -3   0   9  853.57   93.97
   0   3   9  962.17   96.81
  -3   0   9  959.25  105.39
   0   3   9  978.92  106.69
  -3   0   9  942.49   99.91
   3  -3   9 1097.50  122.72
  -3   0   9 1038.24  108.07
   3  -3   9  984.84  107.95
   0   3   9 1014.61  110.11
  -3   0   9 1177.72  114.53
  -3   0   9 1199.08  116.83
   0   3   9 1017.53  111.74
   3  -3   9 1028.03  112.77
   3  -3   9  944.84  104.71
  -3   0   9  878.19   97.58
   0   3   9 1024.17  112.62
  -3   0   9 1044.55  108.85
   3  -3   9  980.45  108.43
   3  -3   9  977.30  106.99
   0   3   9  944.56  102.60
  -3   0   9  948.39  100.01
   3  -3   9  924.95  106.42
  -3   3  -9 1533.66  196.93
   3   0  -9  826.41  119.66
   0  -3  -9  894.02  103.45
   0  -3  -9  921.62   99.91
   0  -3  -9  883.37   97.35
  -3   3  -9  956.90  105.32
   3   0  -9  866.29   95.61
   0  -3  -9  972.28  104.40
  -3   3  -9 1030.12  113.72
   3   0  -9  915.55  103.86
  -3   3  -9  917.19   99.80
  -3   3  -9  976.09  107.93
   0  -3  -9  912.05  100.30
   0  -3  -9  928.26  101.72
   3   0  -9 1017.19  103.94
  -3   3  -9 1080.78  121.73
  -3   3  -9 1203.00  129.57
   3   0  -9 1008.23  113.83
   0  -3  -9  934.44  101.60
   3   0  -9 1002.31  104.08
  -3   3  -9  865.83  100.88
   0  -3  -9  917.87  100.07
   3   0  -9  922.16   95.68
  -3   3  -9 1067.76  120.13
   0  -3  -9  891.28   98.92
  -3   3  -9  961.68  106.38
   3  -3  10  883.64  111.33
   0   3  10  634.75   64.19
   3  -3  10  784.97   76.48
   0   3  10  737.05   72.36
   3  -3  10  757.70   76.35
   3  -3  10  732.01   73.31
  -3   0  10  684.26   68.33
   0   3  10  754.78   67.04
  -3   0  10  708.98   70.87
   0   3  10  787.51   77.74
  -3   0  10  779.90   73.67
   3  -3  10  835.98   82.06
  -3   0  10  776.68   73.73
   3  -3  10  717.29   71.87
   0   3  10  771.10   75.83
  -3   0  10  832.22   73.85
  -3   0  10  751.31   67.47
   3  -3  10  729.27   73.17
   0   3  10  717.47   75.81
   3  -3  10  778.80   76.98
  -3   0  10  765.11   79.04
   0   3  10  745.07   74.99
  -3   0  10  841.39   78.21
   3  -3  10  742.23   74.02
   3  -3  10  747.48   74.38
   0   3  10  728.95   72.43
  -3   0  10  726.38   68.98
   3  -3  10  639.37   65.40
  -3   3 -10  805.43  109.33
   3   0 -10  673.43   87.31
   0  -3 -10  635.95   64.84
   0  -3 -10  722.65   70.60
   0  -3 -10  697.79   70.94
  -3   3 -10  742.84   72.16
   3   0 -10  687.08   68.73
   0  -3 -10  689.03   68.49
  -3   3 -10  627.23   63.36
  -3   3 -10  816.94   78.15
  -3   3 -10  708.66   71.25
   0  -3 -10  618.63   63.62
   0  -3 -10  698.76   69.86
   3   0 -10  736.47   65.06
  -3   3 -10  755.29   75.55
   0  -3 -10  628.95   54.69
  -3   3 -10  607.09   63.02
   0  -3 -10  701.66   59.96
   3   0 -10  727.53   73.01
  -3   3 -10  729.27   73.82
   0  -3 -10  770.04   75.65
   3   0 -10  757.09   71.82
  -3   3 -10  660.31   67.14
   0  -3 -10  702.25   72.86
   3   0 -10  704.32   66.42
  -3   3 -10  712.49   71.59
   0  -3 -10  804.01   79.54
  -3   3 -10  795.64   82.22
   3  -3  11  785.06   94.54
  -3   0  11  637.81   84.31
   3  -3  11  602.43   55.43
   0   3  11  570.34   52.62
   3  -3  11  599.93   54.64
   3  -3  11  595.85   54.66
  -3   0  11  776.19   71.25
  -3   0  11  533.67   54.03
   0   3  11  622.66   60.65
  -3   0  11  645.99   57.50
   3  -3  11  567.75   54.24
  -3   0  11  548.05   50.12
   3  -3  11  586.31   55.32
  -3   0  11  652.20   53.43
   0   3  11  630.88   60.47
  -3   0  11  591.69   49.42
   3  -3  11  519.05   53.76
   0   3  11  590.18   58.47
   3  -3  11  573.90   57.52
  -3   0  11  649.63   60.18
   0   3  11  585.42   57.59
  -3   0  11  540.35   48.99
   3  -3  11  581.06   57.91
   3  -3  11  566.33   57.09
   0   3  11  575.29   53.81
  -3   0  11  584.95   53.51
   3  -3  11  738.81   67.07
   3   0 -11  510.19   75.76
   0  -3 -11  533.92   50.72
   0  -3 -11  627.60   59.17
   0  -3 -11  566.74   54.51
  -3   3 -11  515.99   48.27
   0  -3 -11  570.82   52.97
  -3   3 -11  480.78   46.18
   3   0 -11  570.03   56.56
  -3   3 -11  568.56   52.03
  -3   3 -11  577.07   57.81
   0  -3 -11  494.88   50.27
   0  -3 -11  557.80   52.84
   3   0 -11  523.76   49.10
  -3   3 -11  566.60   54.06
  -3   3 -11  592.77   59.55
   0  -3 -11  565.27   46.18
   3   0 -11  638.81   59.59
  -3   3 -11  699.79   64.53
   0  -3 -11  609.76   59.33
   3   0 -11  533.92   49.13
  -3   3 -11  628.90   58.58
   0  -3 -11  575.93   54.14
   3   0 -11  551.34   49.80
  -3   3 -11  578.16   54.68
   0  -3 -11  608.71   57.28
  -3   3 -11  634.19   59.16
   3  -3  12   72.09   11.23
  -3   0  12   64.30    9.81
   0   3  12   53.06    3.92
   3  -3  12   47.96    3.72
   0   3  12   51.35    3.58
   3  -3  12   56.74    3.72
   3  -3  12   53.85    3.92
  -3   0  12   47.55    3.83
  -3   0  12   53.09    4.28
   0   3  12   56.26    4.16
  -3   0  12   50.68    4.01
   3  -3  12   47.35    5.78
  -3   0  12   51.08    4.03
   3  -3  12   52.77    4.32
   0   3  12   56.17    3.99
   3  -3  12   51.51    4.41
   0   3  12   53.38    4.19
   3  -3  12   57.73    4.39
  -3   0  12   49.12    4.14
   0   3  12   50.39    3.99
  -3   0  12   53.29    4.07
   3  -3  12   52.23    4.34
   3  -3  12   54.32    4.48
   0   3  12   50.90    3.90
  -3   0  12   50.95    3.31
   3  -3  12   58.04    6.06
   3   0 -12   54.21   13.80
   0  -3 -12   50.36    4.12
   0  -3 -12   53.20    3.60
   0  -3 -12   49.84    5.06
  -3   3 -12   58.31    4.80
   0  -3 -12   56.80    5.20
  -3   3 -12   56.17    4.19
   3   0 -12   52.34    4.19
  -3   3 -12   49.62    4.39
  -3   3 -12   53.79    4.39
   0  -3 -12   59.84    5.47
   0  -3 -12   54.66    5.70
  -3   3 -12   54.46    4.39
  -3   3 -12   58.80    4.59
   3   0 -12   53.40    4.34
  -3   3 -12   55.16    4.52
   0  -3 -12   55.81    4.10
   3   0 -12   52.82    3.94
  -3   3 -12   48.43    5.76
   0  -3 -12   50.77    5.33
   3   0 -12   50.27    3.15
  -3   3 -12   49.03    5.79
   0  -3 -12   59.33    5.87
  -3   3 -12   52.10    4.34
   3  -3  13  742.71   93.07
  -3   0  13  377.74   58.80
   0   3  13  641.69   58.47
   3  -3  13  504.33   50.88
   0   3  13  578.27   54.98
   3  -3  13  559.00   51.36
   3  -3  13  602.27   56.20
  -3   0  13  677.89   61.48
  -3   0  13  515.41   49.49
   0   3  13  566.49   53.61
  -3   0  13  643.28   59.30
   3  -3  13  609.63   60.86
  -3   0  13  635.39   58.81
   3  -3  13  535.53   51.62
   0   3  13  490.87   46.99
   3  -3  13  636.42   63.15
   0   3  13  529.46   50.74
   3  -3  13  585.63   55.32
  -3   0  13  592.14   55.54
   0   3  13  552.31   52.66
  -3   0  13  586.91   55.14
   3  -3  13  552.29   53.09
   3  -3  13  579.69   54.77
   0   3  13  543.08   54.64
  -3   0  13  578.34   54.05
   3  -3  13  617.22   60.92
   3   0 -13  691.29   87.42
   0  -3 -13  558.07   51.44
   0  -3 -13  582.70   53.74
  -3   3 -13  624.44   56.24
   0  -3 -13  521.91   50.16
  -3   3 -13  485.71   47.23
   3   0 -13  544.00   51.65
  -3   3 -13  609.15   56.58
  -3   3 -13  561.94   53.83
   0  -3 -13  451.31   44.92
   0  -3 -13  550.75   52.17
  -3   3 -13  555.68   56.55
  -3   3 -13  439.67   44.20
   3   0 -13  577.19   54.87
  -3   3 -13  525.83   51.06
   0  -3 -13  556.95   52.66
   3   0 -13  574.39   55.32
  -3   3 -13  578.83   58.27
   0  -3 -13  564.17   52.95
   3   0 -13  565.61   52.59
  -3   3 -13  544.09   55.05
   0  -3 -13  533.08   53.90
  -3   3 -13  527.79   51.13
   0   3  14  638.26   85.75
   3  -3  14  582.46   75.98
  -3   0  14  623.50   85.46
   0   3  14  444.11   40.71
   3  -3  14  414.18   38.72
   3  -3  14  512.98   45.95
   0   3  14  463.94   41.43
   3  -3  14  484.45   45.05
   3  -3  14  489.11   47.98
  -3   0  14  487.80   44.08
   0   3  14  462.72   42.68
  -3   0  14  458.07   41.40
   3  -3  14  514.21   47.06
  -3   0  14  503.39   45.82
   3  -3  14  494.29   45.21
   0   3  14  503.83   44.94
   3  -3  14  479.12   44.49
   0   3  14  438.90   40.88
   3  -3  14  433.82   43.63
  -3   0  14  547.89   49.12
   0   3  14  472.39   43.77
  -3   0  14  484.48   44.47
   3  -3  14  451.00   45.45
   3  -3  14  413.64   42.96
   0   3  14  496.68   45.54
  -3   0  14  449.49   40.79
   3  -3  14  423.12   39.99
   3   0 -14  489.25   65.78
   0  -3 -14  472.18   43.81
   3   0 -14  481.10   43.05
   0  -3 -14  520.02   45.99
  -3   3 -14  496.75   43.68
   0  -3 -14  506.72   45.57
  -3   3 -14  386.02   37.06
   3   0 -14  457.68   42.10
  -3   3 -14  485.40   44.58
  -3   3 -14  498.23   49.15
   0  -3 -14  478.42   43.83
   0  -3 -14  467.03   46.15
  -3   3 -14  487.00   47.59
  -3   3 -14  635.97   55.34
   3   0 -14  503.63   45.99
  -3   3 -14  522.19   47.01
   0  -3 -14  469.89   43.05
   3   0 -14  446.02   41.02
  -3   3 -14  487.38   44.87
   0  -3 -14  448.99   41.65
   3   0 -14  410.63   38.39
  -3   3 -14  447.01   41.65
   0  -3 -14  453.61   45.09
  -3   3 -14  458.79   46.33
   0   3  15   19.50    8.78
   3  -3  15   24.77    8.42
  -3   0  15   25.12   11.59
   0   3  15   24.86    2.46
   3  -3  15   18.85    2.21
   3  -3  15   21.70    2.36
   0   3  15   20.56    1.94
   3  -3  15   20.02    1.93
   3  -3  15   19.34    2.55
  -3   0  15   21.00    2.45
   0   3  15   21.95    2.50
  -3   0  15   20.13    1.96
   3  -3  15   22.26    2.70
  -3   0  15   21.12    2.66
   3  -3  15   21.82    2.68
   0   3  15   20.29    2.19
   3  -3  15   22.58    2.81
   0   3  15   21.73    2.61
   3  -3  15   21.64    2.48
  -3   0  15   21.77    4.01
   0   3  15   21.70    2.59
  -3   0  15   18.82    2.59
   3  -3  15   20.87    2.63
   3  -3  15   20.19    2.57
   0   3  15   19.32    3.67
  -3   0  15   19.93    1.93
   3  -3  15   19.68    2.55
   3   0 -15   17.34   11.15
   0  -3 -15   18.62    2.72
   3   0 -15   24.81    3.44
   0  -3 -15   18.08    2.28
  -3   3 -15   16.98    2.02
   0  -3 -15   20.85    2.37
  -3   3 -15   22.24    2.43
   3   0 -15   19.54    2.43
  -3   3 -15   20.85    2.66
  -3   3 -15   26.16    2.73
   0  -3 -15   19.00    2.30
   0  -3 -15   20.65    2.55
  -3   3 -15   20.91    3.69
  -3   3 -15   21.27    2.73
   3   0 -15   21.25    2.64
  -3   3 -15   25.06    2.72
   0  -3 -15   20.49    2.43
   3   0 -15   18.40    1.87
  -3   3 -15   18.78    2.55
   0  -3 -15   19.57    2.45
   3   0 -15   17.40    1.67
  -3   3 -15   19.38    2.57
   0  -3 -15   20.51    3.72
  -3   3 -15   22.11    2.70
   0   3  16  130.38   24.76
   3  -3  16  162.53   24.45
  -3   0  16  155.73   29.38
   0   3  16  127.72    9.45
   3  -3  16   91.54   10.06
   3  -3  16  112.35   11.46
   0   3  16  114.89    9.77
   3  -3  16  122.70    8.55
   3  -3  16  128.42    9.75
  -3   0  16  125.07    9.66
   0   3  16  124.16    9.81
  -3   0  16  118.94   10.29
   3  -3  16  118.49    9.75
  -3   0  16  121.87   10.22
   3  -3  16  109.58    9.28
   0   3  16  127.40    9.21
   3  -3  16  103.32    9.30
   0   3  16  122.09   12.23
   3  -3  16  129.75    9.81
  -3   0  16  121.75    9.70
   0   3  16  123.13    9.88
  -3   0  16  119.34    9.93
   3  -3  16  118.17    9.54
   3  -3  16  117.14    9.54
   0   3  16  117.46    9.48
  -3   0  16  121.24    8.96
   3  -3  16  119.17    9.61
   3   0 -16  148.30   24.45
   0  -3 -16  124.23    8.71
   3   0 -16  106.47    8.49
   0  -3 -16  123.69    9.43
  -3   3 -16  135.98    9.34
   0  -3 -16  108.94   11.03
  -3   3 -16  101.58    8.71
   3   0 -16  125.09   11.80
  -3   3 -16  111.51    9.34
  -3   3 -16  118.00    9.63
   0  -3 -16  142.83   12.34
   0  -3 -16  123.71   12.00
  -3   3 -16  126.12   11.89
  -3   3 -16  131.57   10.27
   3   0 -16  127.43   10.08
  -3   3 -16  105.88    9.21
   0  -3 -16  118.18    9.39
   3   0 -16  103.49    9.41
  -3   3 -16  107.75    9.19
   0  -3 -16  129.99    9.93
   3   0 -16   95.86    9.18
  -3   3 -16  122.18    9.66
   0  -3 -16  113.18   11.53
  -3   3 -16  130.13   10.09
   0   3  17  575.90   71.17
   3  -3  17  286.28   63.24
  -3   0  17  414.98   66.24
   0   3  17  331.52   28.32
   3  -3  17  289.84   26.36
   3  -3  17  329.13   28.44
   0   3  17  323.72   28.10
   3  -3  17  343.74   29.83
  -3   0  17  339.48   29.61
   0   3  17  337.62   29.78
  -3   0  17  289.24   27.13
   3  -3  17  332.05   29.90
  -3   0  17  258.30   26.14
   3  -3  17  323.32   29.00
   0   3  17  342.26   28.97
   3  -3  17  341.65   32.49
  -3   0  17  336.92   33.16
  -3   0  17  278.07   27.71
   0   3  17  327.40   32.11
  -3   0  17  349.57   30.76
   3  -3  17  331.25   29.49
   0  -3 -17  331.83   27.65
   3   0 -17  341.06   29.31
   0  -3 -17  257.62   27.09
  -3   3 -17  363.21   29.85
   0  -3 -17  317.42   28.17
  -3   3 -17  335.12   29.65
   3   0 -17  341.24   29.40
  -3   3 -17  338.97   29.67
   0  -3 -17  297.48   26.66
   0  -3 -17  326.70   29.20
  -3   3 -17  340.54   32.80
  -3   3 -17  454.39   37.13
   0  -3 -17  349.66   30.30
   3   0 -17  324.26   28.37
  -3   3 -17  296.66   27.40
   0  -3 -17  323.25   28.66
  -3   3 -17  333.68   29.47
   0   3  18   16.75    9.23
   3  -3  18   15.31    8.01
  -3   0  18   22.35   11.39
  -3   0  18   12.99    1.93
   3  -3  18   12.11    2.00
   0   3  18   11.80    1.73
   3  -3  18   14.34    2.34
  -3   0  18   12.72    3.42
   0   3  18   10.99    2.27
  -3   0  18   13.46    1.78
   3  -3  18   11.50    2.41
  -3   0  18   11.60    1.78
   3  -3  18   13.44    3.65
  -3   0  18   11.91    2.41
  -3   0  18   11.48    1.69
   0   3  18   13.87    2.23
  -3   0  18   11.80    2.59
   3  -3  18   11.96    2.30
   3   0 -18   22.00    3.47
   0  -3 -18   11.17    2.10
  -3   3 -18   13.39    1.87
   0  -3 -18   10.00    1.96
   0  -3 -18   13.94    3.67
  -3   3 -18   12.90    3.45
  -3   3 -18   10.08    2.45
   0  -3 -18   12.32    2.23
   3   0 -18   14.07    1.82
  -3   3 -18   10.49    2.32
   0  -3 -18   22.88    3.76
  -3   3 -18   13.55    2.25
   0   3  19   55.57   24.50
   3  -3  19   46.33   14.05
  -3   0  19   35.55   19.61
  -3   0  19   46.99    4.41
   0   3  19   50.66    4.70
  -3   0  19   34.00    5.02
   3  -3  19   41.87    4.61
  -3   0  19   30.60    3.56
   3  -3  19   40.59    4.43
  -3   0  19   42.59    6.69
  -3   0  19   37.28    3.56
   0   3  19   44.87    4.52
  -3   0  19   32.91    3.72
   3  -3  19   41.47    4.39
   3   0 -19   40.14    4.12
   0  -3 -19   40.08    4.16
  -3   3 -19   36.38    3.67
   0  -3 -19   37.19    5.56
   0  -3 -19   42.86    4.48
  -3   3 -19   43.14    6.37
  -3   3 -19   42.26    4.70
   0  -3 -19   38.97    4.41
   3   0 -19   34.53    4.95
  -3   3 -19   45.30    4.59
   0  -3 -19   38.82    4.44
  -3   3 -19   39.62    4.19
   0   3  20   41.00   14.77
   3  -3  20   38.48   13.80
  -3   0  20   61.24   13.78
  -3   0  20   29.20    5.79
   0   3  20   33.46    4.25
  -3   0  20   34.54    3.83
   3  -3  20   39.51    6.80
   3  -3  20   31.11    4.12
  -3   0  20   50.63    4.91
   0   3  20   34.62    4.21
  -3   0  20   27.60    5.07
   3  -3  20   35.15    4.35
   3   0 -20   43.34    6.30
   0  -3 -20   48.38    4.48
  -3   3 -20   45.16    3.92
   0  -3 -20   38.70    4.01
   0  -3 -20   38.95    6.40
  -3   3 -20   41.29    4.52
  -3   3 -20   41.04    6.73
   0  -3 -20   33.41    4.23
   3   0 -20   30.17    3.72
  -3   3 -20   31.18    6.40
   0  -3 -20   39.00    6.40
  -3   3 -20   27.67    5.97
   0   3  21    2.57    6.39
   3  -3  21    4.68    4.91
  -3   0  21    2.32    4.97
  -3   0  21    1.15    1.17
   0   3  21    4.07    1.31
  -3   0  21    0.92    1.04
   3  -3  21   -0.18    2.34
   0   3  21    0.40    1.21
   3  -3  21    0.40    1.31
  -3   0  21    1.57    2.36
   0   3  21    2.05    1.30
  -3   0  21   -0.29    1.06
   3  -3  21    1.21    2.16
   3   0 -21    0.97    1.30
   0  -3 -21    2.90    2.07
  -3   3 -21    0.63    1.08
   0  -3 -21    2.63    1.35
  -3   3 -21    0.61    1.28
  -3   3 -21    1.80    2.43
   0  -3 -21    3.15    1.31
   3   0 -21    2.18    1.03
  -3   3 -21    1.44    2.25
   0  -3 -21    0.32    1.37
  -3   3 -21    3.60    2.14
   0   3  22  145.82   27.90
   3  -3  22   66.23   29.81
  -3   0  22   90.08   20.91
  -3   0  22   71.59    9.30
   0   3  22   63.11    6.78
  -3   0  22   57.39    9.12
   3  -3  22   63.10    7.20
   0   3  22   81.93   10.24
   3  -3  22   67.04    9.43
  -3   0  22   68.51    7.27
   0   3  22   58.80    6.78
  -3   0  22   71.03    7.20
   3  -3  22   77.96   10.02
   3   0 -22   69.37    6.75
   0  -3 -22   83.35    7.20
  -3   3 -22   66.41    6.12
   0  -3 -22   67.54    6.96
  -3   3 -22   66.62    7.14
  -3   3 -22   61.55    7.07
   0  -3 -22   65.47    7.00
   3   0 -22   48.88    6.39
  -3   3 -22   71.66    7.34
   0  -3 -22   74.02    9.93
  -3   3 -22   73.85    7.27
   0   3  23  164.58   27.08
   3  -3  23   81.52   23.08
  -3   0  23   77.40   23.15
  -3   0  23   96.00    9.28
   0   3  23   81.59    8.47
  -3   0  23   63.35    8.06
   3  -3  23   78.01    8.80
   0   3  23   82.06    8.64
   3  -3  23   89.78    8.28
   0   3  23   98.21    9.36
  -3   0  23   77.49    8.73
   3  -3  23   72.36    8.28
   3   0 -23   89.58    8.22
   0  -3 -23   90.64    8.49
  -3   3 -23   83.12   10.02
   0  -3 -23   80.49    8.49
  -3   3 -23   83.61    8.65
  -3   3 -23   74.74    8.55
   0  -3 -23   85.13    8.58
   3   0 -23   66.87    7.81
  -3   3 -23   86.57    8.78
   0  -3 -23   71.01    8.29
  -3   3 -23   83.71    8.55
   0   3  24  286.33   60.99
   3  -3  24  393.04   67.68
  -3   0  24  492.72   94.80
  -3   0  24  321.47   37.04
   0   3  24  339.75   33.99
  -3   0  24  317.60   36.92
   3  -3  24  322.44   33.95
   0   3  24  422.58   40.71
   3  -3  24  339.44   34.11
   0   3  24  302.49   35.82
  -3   0  24  307.40   37.78
   3  -3  24  358.04   35.35
   3   0 -24  296.84   31.14
   0  -3 -24  494.58   47.53
  -3   3 -24  310.37   30.98
   0  -3 -24  327.51   33.59
  -3   3 -24  388.65   42.91
   3   0 -24  375.69   37.35
  -3   3 -24  304.03   32.24
   0  -3 -24  356.14   36.25
  -3   3 -24  379.40   37.31
   0  -3 -24  322.69   37.53
  -3   3 -24  343.54   34.65
   0   3  25  291.87   53.34
   3  -3  25  376.02   77.81
  -3   0  25  392.41   63.85
  -3   0  25  249.83   25.35
   0   3  25  252.78   25.80
  -3   0  25  189.47   26.63
   3  -3  25  278.85   27.65
   0   3  25  199.58   28.17
   3  -3  25  328.14   32.89
   0   3  25  256.14   25.62
  -3   0  25  284.94   29.54
   3  -3  25  248.87   25.62
   3   0 -25  275.50   31.50
   0  -3 -25  301.55   27.44
  -3   3 -25  293.58   26.48
   0  -3 -25  288.56   27.56
  -3   3 -25  246.89   25.58
   3   0 -25  228.22   25.35
  -3   3 -25  303.35   33.25
   0  -3 -25  261.88   26.90
  -3   3 -25  304.12   28.73
   0  -3 -25  280.34   27.36
  -3   3 -25  254.63   25.75
   0   3  26  161.45   41.20
   3  -3  26  120.68   31.47
  -3   0  26  111.89   31.50
  -3   0  26  118.67   11.10
   0   3  26  110.74   11.35
  -3   0  26   88.97   14.88
   3  -3  26  127.20   15.67
   0   3  26  141.36   13.69
   3  -3  26  106.18   10.52
   0   3  26  118.74   14.30
  -3   0  26   80.87   11.91
   3  -3  26  112.86   15.04
   3   0 -26  142.02   12.40
   0  -3 -26  112.44   10.65
  -3   3 -26  125.99   11.17
   0  -3 -26  100.77   11.10
  -3   3 -26  119.08   11.60
   3   0 -26  130.44   13.48
  -3   3 -26   83.48    9.63
   0  -3 -26  115.43   12.25
  -3   3 -26  107.53   15.17
   0  -3 -26  119.19   14.91
  -3   3 -26  116.39   14.82
   0   3  27   21.12   11.80
   3  -3  27   30.30   12.76
  -3   0  27   40.97   20.55
  -3   0  27   14.54    4.64
   0   3  27   13.76    3.18
   3  -3  27   17.76    3.24
   3  -3  27   18.14    3.11
   0   3  27   17.70    3.13
   3  -3  27   19.52    3.26
   3   0 -27   20.35    3.17
   0  -3 -27   21.88    4.97
  -3   3 -27   23.15    4.66
   0  -3 -27   17.15    3.11
  -3   3 -27   13.15    4.68
   3   0 -27   18.89    4.53
  -3   3 -27   15.62    3.11
   0  -3 -27   15.13    3.31
  -3   3 -27   16.01    3.17
   0  -3 -27   14.73    3.17
  -3   3 -27   17.70    3.35
   0   3  28   44.74   16.61
   3  -3  28   42.60   25.46
  -3   0  28   36.56   15.87
  -3   0  28   33.14    4.95
   0   3  28   38.63    4.82
   3  -3  28   34.20    4.89
   3  -3  28   38.47    4.79
   0   3  28   37.94    7.38
   3  -3  28   37.35    4.97
   3   0 -28   39.53    4.79
   0  -3 -28   53.65    4.98
  -3   3 -28   45.32    4.86
   0  -3 -28   37.71    7.02
  -3   3 -28   36.56    4.97
   3   0 -28   43.95    6.87
  -3   3 -28   38.56    6.87
   0  -3 -28   44.46    5.16
  -3   3 -28   37.22    4.89
   0  -3 -28   35.03    6.93
  -3   3 -28   40.34    5.15
   0   3  29    3.85    5.97
   3  -3  29    2.99    5.83
  -3   0  29    5.51    6.69
   0   3  29    2.18    1.42
   3  -3  29    2.95    2.43
   3  -3  29    3.04    1.48
   0   3  29    2.46    1.48
   3  -3  29    3.35    1.44
   3   0 -29    3.26    1.44
   0  -3 -29    1.85    1.35
  -3   3 -29    3.17    2.27
   0  -3 -29    2.57    1.49
  -3   3 -29    2.34    1.48
   3   0 -29    1.33    2.25
  -3   3 -29    3.44    1.44
   0  -3 -29    1.19    1.46
  -3   3 -29    1.80    2.39
   0  -3 -29    1.98    1.48
  -3   3 -29    1.58    2.36
   0   3  30    8.78    7.75
   3  -3  30    9.59   11.91
  -3   0  30    9.95    8.83
   0   3  30    6.05    2.99
   3  -3  30    6.28    1.94
   3  -3  30    7.54    1.85
   0   3  30    6.31    1.94
   3  -3  30    8.19    2.03
   3   0 -30    7.03    2.95
   0  -3 -30    8.26    1.80
  -3   3 -30    8.65    1.87
   0  -3 -30    6.40    3.22
  -3   3 -30    4.88    3.15
   3   0 -30    6.91    4.93
  -3   3 -30    8.60    2.03
   0  -3 -30    4.75    3.06
  -3   3 -30    5.49    2.07
   0  -3 -30    6.49    3.13
  -3   3 -30    7.70    1.94
   0   3  31    2.00    4.55
   3  -3  31    3.31    4.28
  -3   0  31    2.81    8.37
   0   3  31    1.10    1.13
   3  -3  31    1.75    1.12
   3  -3  31    1.15    1.06
   0   3  31    2.37    1.17
   3  -3  31    1.33    1.15
   3   0 -31    2.00    1.06
   0  -3 -31    1.58    1.04
  -3   3 -31    1.89    1.67
   0  -3 -31    0.67    1.15
  -3   3 -31    0.72    1.13
   3   0 -31    1.49    1.78
  -3   3 -31    1.22    1.15
   0  -3 -31    0.79    1.12
  -3   3 -31    0.14    1.17
   0  -3 -31   -0.25    1.12
  -3   3 -31    1.22    1.82
   0   3  32  129.64   28.25
   3  -3  32  102.93   26.02
  -3   0  32   98.50   21.88
   0   3  32   84.13    7.02
   3  -3  32   68.91    6.60
   3  -3  32   78.19    6.48
   0   3  32   63.92    6.64
   3  -3  32   79.34    8.82
   3   0 -32   97.22    7.32
   0  -3 -32   88.41    6.60
  -3   3 -32   93.39    7.50
   0  -3 -32   66.82    6.57
  -3   3 -32   54.19    7.41
   3   0 -32   68.71    7.74
  -3   3 -32   81.68    7.05
   0  -3 -32   74.00    6.78
  -3   3 -32   74.02    6.71
   0  -3 -32   57.93    6.31
  -3   3 -32   61.80    6.53
   0   3  33   42.15   10.38
   3  -3  33   25.04   10.49
   0   3  33   29.60    5.06
   3  -3  33   25.91    3.27
   3  -3  33   37.85    3.76
   0   3  33   37.03    5.31
   3  -3  33   26.25    3.35
   3   0 -33   39.98    3.44
   0  -3 -33   35.01    4.66
   0  -3 -33   30.15    4.73
  -3   3 -33   24.59    4.95
   3   0 -33   33.90    6.37
  -3   3 -33   33.63    3.20
   0  -3 -33   32.82    5.06
  -3   3 -33   30.78    3.35
   0  -3 -33   23.98    4.98
  -3   3 -33   25.40    4.80
   0   3  34    3.71    4.26
   3  -3  34    3.09    3.96
   0   3  34    3.17    1.22
   3  -3  34    2.55    1.15
   3  -3  34    1.82    1.21
   0   3  34    2.39    1.26
   3  -3  34    2.18    1.19
   0  -3 -34    3.78    1.12
   0  -3 -34    1.48    1.85
   3   0 -34    3.71    2.23
  -3   3 -34    1.78    0.97
   0  -3 -34    2.00    1.13
   0  -3 -34    2.14    1.17
  -3   3 -34    2.07    1.15
   0   4   1    7.03    4.16
   4  -4   1    4.79    0.31
  -4   0   1    5.04    0.76
   4  -4   1    6.85    1.24
   0   4   1    7.14    1.22
  -4   0   1    5.00    0.88
   4  -4   1    7.70    1.49
   0   4   1    5.79    1.57
  -4   0   1    5.61    0.85
   0   4   1    5.43    0.85
   4  -4   1    7.79    1.19
   0   4   1    3.11    2.02
   4  -4   1    4.75    0.76
  -4   0   1    5.04    0.99
  -4   0   1    4.71    0.38
   4  -4   1    3.85    1.30
  -4   0   1    6.42    0.94
   4  -4   1    5.83    1.21
   4  -4   1    6.73    1.33
   0   4   1    5.45    0.74
   4   0  -1    1.48    2.52
   0  -4  -1    7.29    1.26
   0  -4  -1    3.63    1.82
   4   0  -1    4.34    0.83
  -4   4  -1    3.60    0.88
  -4   4  -1    5.02    1.22
   4   0  -1    4.30    0.81
   0  -4  -1    4.84    0.79
  -4   4  -1    5.31    0.81
   4   0  -1    3.90    0.61
   0  -4  -1    6.03    1.22
   0  -4  -1    4.80    0.79
   4   0  -1    4.12    0.47
   0  -4  -1    5.96    0.81
  -4   4  -1    5.13    1.42
   4   0  -1    5.63    0.95
   0  -4  -1    5.11    0.79
   0  -4  -1    6.82    0.86
   0  -4  -1    5.31    0.72
   4   0  -1    6.03    0.23
   0  -4  -1    5.47    0.79
   0   4   2 2098.02  323.34
   4  -4   2 1838.93  221.36
  -4   0   2 1422.42  184.73
   4  -4   2 1742.72  232.81
   0   4   2 1688.69  222.26
  -4   0   2 1609.82  211.61
   4  -4   2 1618.92  212.39
  -4   0   2 1959.38  256.37
   4  -4   2 1873.28  246.95
   0   4   2 1437.82  193.98
  -4   0   2 1415.22  186.46
   0   4   2 1968.22  253.39
   4  -4   2 1663.66  219.42
   4  -4   2 1414.76  186.32
   0   4   2 1732.98  227.88
  -4   0   2 1742.66  220.75
   4  -4   2 1532.18  209.81
  -4   0   2 1549.33  203.75
   4  -4   2 1476.14  196.59
   4  -4   2 1508.09  207.38
   0   4   2 1696.53  219.40
   4   0  -2 1459.46  239.89
   0  -4  -2 1616.15  217.77
   0  -4  -2 1640.89  215.55
   4   0  -2 1553.22  202.81
   4   0  -2 1579.19  207.85
  -4   4  -2 1596.81  208.70
  -4   4  -2 1790.16  234.82
   4   0  -2 1640.40  213.86
  -4   4  -2 1582.70  217.96
   0  -4  -2 1455.76  190.99
  -4   4  -2 1374.10  181.87
   4   0  -2 1530.35  197.17
   0  -4  -2 1940.15  251.91
   4   0  -2 1620.83  192.24
   0  -4  -2 1660.05  217.89
   4   0  -2 1606.81  190.69
  -4   4  -2 1588.30  215.86
   0  -4  -2 1381.27  183.69
   4   0  -2 1826.43  237.66
  -4   4  -2 1678.60  221.38
   0  -4  -2 1927.11  245.67
   0  -4  -2 1601.77  208.43
   0  -4  -2 1526.75  198.53
   0  -4  -2 1581.08  206.95
  -4   4  -2 1853.02  243.03
   4  -4   3   12.90    1.94
  -4   0   3   11.75    0.95
   4  -4   3   11.28    1.62
   0   4   3   10.42    2.68
  -4   0   3   10.34    1.08
   4  -4   3   10.33    1.58
   4  -4   3    9.81    1.17
   0   4   3   10.78    1.75
  -4   0   3   13.64    1.33
   0   4   3   10.15    1.21
   4  -4   3    9.72    1.22
   0   4   3   12.95    1.71
  -4   0   3   10.15    0.77
   4  -4   3    8.69    1.71
   4  -4   3   12.58    2.91
  -4   0   3   10.04    1.39
   4   0  -3   15.13    3.31
   0  -4  -3   10.76    1.53
   4   0  -3   10.08    1.53
   4   0  -3   11.39    1.49
   0  -4  -3    9.43    0.61
  -4   4  -3   10.67    1.26
   0  -4  -3   10.74    0.50
  -4   4  -3   10.74    1.62
   4   0  -3   10.43    1.33
  -4   4  -3    9.48    1.69
   0  -4  -3    9.81    1.15
   4   0  -3   12.68    1.12
   0  -4  -3   13.82    2.81
   0  -4  -3   10.45    1.22
  -4   4  -3    8.94    1.80
   0  -4  -3    9.63    1.26
  -4   4  -3   11.30    2.91
   0  -4  -3    8.56    1.12
   0  -4  -3    8.89    1.03
   0  -4  -3    8.96    1.08
  -4   4  -3   10.15    1.82
  -4   4  -3   13.78    1.89
   0   4   4 1271.58  244.82
  -4   0   4 1776.56  236.33
   4  -4   4 1891.00  256.48
   0   4   4 1790.45  245.78
   4  -4   4 1848.02  251.12
  -4   0   4 1844.65  248.01
   4  -4   4 1974.17  263.18
  -4   0   4 1872.09  258.28
   0   4   4 1734.44  236.28
  -4   0   4 1842.42  248.49
   0   4   4 1480.98  205.96
   4  -4   4 1988.96  268.68
   4  -4   4 1564.78  218.02
   0   4   4 1722.17  241.71
  -4   0   4 1812.90  236.26
   4  -4   4 1792.70  252.00
   4  -4   4 1896.04  259.34
  -4   0   4 1511.82  211.76
   0   4   4 1291.08  182.54
   4  -4   4 1402.85  196.90
   4  -4   4 1605.17  223.29
   4   0  -4 3049.54  447.89
   0  -4  -4 2136.11  290.86
   0  -4  -4 1930.17  264.18
   4   0  -4 1608.81  216.18
   0  -4  -4 2053.75  260.67
   4   0  -4 1779.63  241.15
  -4   4  -4 2039.86  271.86
   0  -4  -4 1841.99  236.39
  -4   4  -4 1854.01  251.82
   4   0  -4 1689.28  235.58
  -4   4  -4 1663.45  230.32
  -4   4  -4 1596.56  221.26
   0  -4  -4 2022.61  268.73
   4   0  -4 1844.94  239.73
   0  -4  -4 1726.47  235.81
   0  -4  -4 1893.32  253.93
  -4   4  -4 1761.30  241.84
  -4   4  -4 1606.69  221.53
   4   0  -4 1973.18  266.23
   0  -4  -4 1826.95  246.57
   0  -4  -4 1758.78  236.28
  -4   4  -4 2023.97  279.26
   0  -4  -4 1708.28  232.99
  -4   4  -4 1577.59  219.33
   0   4   5  315.26   41.22
  -4   0   5  361.75   26.91
   4  -4   5  353.78   28.71
   0   4   5  374.86   30.37
  -4   0   5  342.39   25.55
   4  -4   5  312.74   26.30
   4  -4   5  368.93   28.14
   0   4   5  316.54   24.22
  -4   0   5  352.79   30.17
   4  -4   5  332.51   27.22
   0   4   5  417.74   32.02
   4  -4   5  335.16   26.81
   0   4   5  385.53   30.84
  -4   0   5  360.87   25.80
   0   4   5  342.55   27.80
   4  -4   5  369.05   30.67
   4  -4   5  348.67   28.73
  -4   0   5  382.58   30.10
   4  -4   5  300.58   25.13
   4  -4   5  332.82   27.63
  -4   0   5  335.12   21.37
  -4   0   5  322.10   20.69
   4   0  -5  469.88   52.91
   0  -4  -5  342.10   28.17
   4   0  -5  299.66   23.06
   0  -4  -5  326.85   26.61
   0  -4  -5  300.94   22.52
   4   0  -5  382.38   32.13
  -4   4  -5  373.62   30.55
   0  -4  -5  345.30   24.76
  -4   4  -5  327.89   27.24
   4   0  -5  330.70   26.72
  -4   4  -5  359.50   28.79
  -4   4  -5  349.71   28.64
   0  -4  -5  341.40   26.72
   4   0  -5  430.75   29.07
   0  -4  -5  366.98   29.36
   0  -4  -5  340.65   28.79
  -4   4  -5  387.94   33.82
  -4   4  -5  389.42   30.76
   4   0  -5  351.40   28.43
   0  -4  -5  335.45   26.38
   0  -4  -5  338.31   27.98
  -4   4  -5  359.68   29.76
   0  -4  -5  377.99   29.27
  -4   4  -5  377.53   30.67
   4  -4   6   18.23    3.92
   0   4   6   18.55    5.67
  -4   0   6   17.29    1.33
   4  -4   6   18.42    2.07
   0   4   6   18.40    2.07
   4  -4   6   18.14    3.08
   4  -4   6   17.42    1.49
  -4   0   6   22.38    2.79
   0   4   6   16.25    1.60
  -4   0   6   17.78    2.82
   4  -4   6   18.62    2.99
   0   4   6   17.88    1.67
   4  -4   6   18.05    2.64
   0   4   6   16.17    2.93
  -4   0   6   19.29    0.90
   0   4   6   23.69    1.91
   4  -4   6   17.74    2.09
   4  -4   6   15.06    2.21
  -4   0   6   16.79    1.89
   4  -4   6   20.91    3.13
   0   4   6   13.60    1.57
   4  -4   6   20.22    2.14
  -4   0   6   18.28    0.88
  -4   0   6   16.16    0.86
   4  -4   6   24.92    2.21
   4   0  -6   21.45    6.87
   0  -4  -6   13.15    1.85
   0  -4  -6   18.17    2.81
   0  -4  -6   16.21    1.51
   4   0  -6   17.31    1.67
  -4   4  -6   14.95    1.57
   0  -4  -6   21.82    1.22
  -4   4  -6   18.96    3.09
   4   0  -6   15.53    1.82
  -4   4  -6   17.87    2.75
  -4   4  -6   16.10    1.93
   0  -4  -6   17.22    2.45
   4   0  -6   18.51    1.13
   0  -4  -6   14.77    1.85
   0  -4  -6   16.25    1.67
  -4   4  -6   18.89    2.12
  -4   4  -6   17.36    1.98
   4   0  -6   15.49    1.75
   0  -4  -6   14.55    2.37
   0  -4  -6   17.24    1.55
  -4   4  -6   21.95    2.16
   0  -4  -6   22.42    1.71
  -4   4  -6   20.19    2.21
   4  -4   7   10.02    3.83
   0   4   7    9.14    5.25
  -4   0   7   12.59    1.73
   4  -4   7   13.15    2.90
   0   4   7   13.94    1.84
   4  -4   7   16.39    1.87
  -4   0   7   14.68    1.03
   4  -4   7   13.85    1.35
  -4   0   7   15.02    2.45
   0   4   7   16.79    1.10
  -4   0   7   14.57    1.80
   4  -4   7   11.35    1.73
   0   4   7   16.59    1.58
   4  -4   7   15.04    1.64
   0   4   7   13.96    1.75
   0   4   7   18.42    1.73
   4  -4   7   12.25    1.91
   4  -4   7   18.75    2.18
  -4   0   7   16.86    2.72
   4  -4   7   16.91    1.87
   0   4   7   14.91    1.49
   4  -4   7   15.69    1.94
   0   4   7   12.76    1.39
  -4   0   7   15.22    0.92
  -4   0   7   14.29    0.90
   4  -4   7   18.14    2.00
   4   0  -7   14.75    4.07
   0  -4  -7   10.92    1.76
   4   0  -7   12.47    0.88
   0  -4  -7   15.36    1.71
   0  -4  -7   14.21    1.55
   4   0  -7   17.15    1.60
  -4   4  -7   17.33    1.48
   0  -4  -7   12.79    1.08
  -4   4  -7   16.17    1.85
   4   0  -7   15.92    1.78
  -4   4  -7   15.36    1.76
   0  -4  -7   13.66    2.28
   0  -4  -7   16.05    1.82
   0  -4  -7   15.27    1.62
  -4   4  -7   16.19    2.99
  -4   4  -7   13.55    1.82
   4   0  -7   15.71    2.57
   0  -4  -7   13.75    2.27
   0  -4  -7   13.60    1.44
  -4   4  -7   15.65    1.93
   0  -4  -7   16.08    2.28
  -4   4  -7   13.33    2.91
   4  -4   8    4.26    4.46
   0   4   8    2.57    1.04
   4  -4   8    3.08    1.82
   0   4   8    2.72    1.71
   4  -4   8    4.82    1.71
  -4   0   8    2.97    0.41
   4  -4   8    4.32    0.79
  -4   0   8    3.85    0.94
   0   4   8    4.61    0.50
  -4   0   8    3.53    1.08
   4  -4   8    2.25    1.75
   0   4   8    5.31    0.94
   4  -4   8    2.43    0.94
   0   4   8    6.06    1.06
   0   4   8    1.85    0.97
   4  -4   8    4.16    1.85
   4  -4   8    3.04    1.26
  -4   0   8    4.34    1.04
   0   4   8    4.50    0.94
   4  -4   8    3.15    1.91
   0   4   8    2.63    1.31
   4  -4   8    2.55    1.13
   4   0  -8    5.61    2.77
   0  -4  -8    2.50    1.13
   0  -4  -8    2.93    1.57
   0  -4  -8    2.46    0.61
   4   0  -8    3.09    0.90
  -4   4  -8    3.11    0.83
   0  -4  -8    3.40    0.67
  -4   4  -8    3.51    1.06
   4   0  -8    4.16    1.10
  -4   4  -8    2.79    0.92
  -4   4  -8    0.95    1.85
   0  -4  -8    2.03    0.88
   0  -4  -8    3.85    1.75
   0  -4  -8    4.50    0.95
  -4   4  -8    4.39    1.21
  -4   4  -8    3.87    1.08
   4   0  -8    2.77    1.03
   0  -4  -8    2.77    0.85
   0  -4  -8    2.39    0.86
  -4   4  -8    5.63    1.22
   0  -4  -8    3.56    0.90
  -4   4  -8    2.55    1.15
   4  -4   9  462.10   53.54
  -4   0   9  416.14   46.90
   0   4   9  327.91   28.48
   4  -4   9  365.06   34.06
   0   4   9  376.90   34.45
   4  -4   9  379.58   31.68
   4  -4   9  485.73   38.03
  -4   0   9  387.12   31.97
  -4   0   9  391.00   35.26
   0   4   9  373.17   31.36
   4  -4   9  431.39   35.42
   4  -4   9  364.48   30.73
   0   4   9  393.97   32.55
   0   4   9  379.58   32.10
   4  -4   9  382.49   32.73
   4  -4   9  375.89   32.91
  -4   0   9  370.96   31.25
   0   4   9  430.46   35.08
   4  -4   9  369.75   31.88
   0   4   9  352.81   29.47
   4  -4   9  418.85   34.99
   4   0  -9  370.08   57.63
   0  -4  -9  387.17   33.01
   0  -4  -9  358.94   30.15
   0  -4  -9  307.87   25.40
  -4   4  -9  414.28   33.12
   4   0  -9  377.22   31.18
   0  -4  -9  394.47   31.63
  -4   4  -9  386.14   32.19
   4   0  -9  371.18   31.68
  -4   4  -9  393.58   32.67
  -4   4  -9  378.68   32.53
   0  -4  -9  370.06   31.32
   0  -4  -9  358.29   30.28
  -4   4  -9  450.72   37.35
  -4   4  -9  297.93   27.04
   4   0  -9  379.29   31.79
   0  -4  -9  376.57   31.20
  -4   4  -9  399.31   33.28
   0  -4  -9  356.23   30.01
  -4   4  -9  307.22   28.16
   0  -4  -9  299.36   26.43
  -4   4  -9  353.11   30.84
   4  -4  10  378.41   49.51
  -4   0  10  373.80   53.47
   0   4  10  417.95   37.67
   4  -4  10  369.59   35.17
   0   4  10  377.85   34.92
   4  -4  10  362.86   33.45
   4  -4  10  364.52   30.39
  -4   0  10  469.01   38.03
  -4   0  10  427.07   35.91
   0   4  10  380.46   34.97
   4  -4  10  316.43   31.32
   4  -4  10  385.35   35.23
   0   4  10  483.01   38.93
   0   4  10  313.14   28.23
   4  -4  10  387.93   33.68
  -4   0  10  334.91   29.52
   4  -4  10  363.17   31.88
   0   4  10  361.57   30.98
   4  -4  10  356.62   34.27
   4   0 -10  280.48   48.07
   0  -4 -10  375.42   33.82
   0  -4 -10  465.61   36.41
  -4   4 -10  401.64   32.44
   4   0 -10  338.34   29.11
   0  -4 -10  391.58   32.33
   4   0 -10  384.80   33.03
  -4   4 -10  416.06   34.78
  -4   4 -10  384.98   33.46
   0  -4 -10  327.64   29.09
   0  -4 -10  358.64   31.16
  -4   4 -10  431.30   39.42
   4   0 -10  363.06   34.00
   0  -4 -10  380.37   34.40
  -4   4 -10  387.46   35.71
   0  -4 -10  385.68   34.67
  -4   4 -10  386.79   36.32
   0  -4 -10  360.60   31.21
  -4   4 -10  445.68   37.75
   4  -4  11   46.13   13.53
  -4   0  11   57.12    8.56
   0   4  11   48.77    3.78
   4  -4  11   38.14    5.38
   0   4  11   40.14    4.68
   4  -4  11   39.20    3.27
   4  -4  11   43.29    4.55
  -4   0  11   43.92    3.53
  -4   0  11   40.95    3.69
   0   4  11   40.35    3.45
   4  -4  11   40.44    3.69
   4  -4  11   37.94    5.00
   0   4  11   39.90    3.36
   4  -4  11   37.46    3.60
   0   4  11   39.33    5.09
   4  -4  11   40.25    3.74
  -4   0  11   44.98    3.80
   0   4  11   36.59    3.35
   4  -4  11   46.47    3.87
   0   4  11   38.56    4.43
   4  -4  11   48.23    4.08
   4   0 -11   43.12   12.49
   0  -4 -11   34.24    3.54
   0  -4 -11   40.53    3.22
   0  -4 -11   32.46    3.62
  -4   4 -11   40.97    2.99
   0  -4 -11   37.78    2.93
  -4   4 -11   42.46    3.72
   4   0 -11   39.54    3.67
  -4   4 -11   46.02    3.26
  -4   4 -11   37.98    3.63
   0  -4 -11   32.74    3.42
   0  -4 -11   39.42    3.49
  -4   4 -11   34.45    3.63
  -4   4 -11   47.17    3.96
   4   0 -11   40.41    3.60
  -4   4 -11   38.43    3.83
   0  -4 -11   38.52    3.29
  -4   4 -11   46.67    4.01
   0  -4 -11   38.84    3.35
  -4   4 -11   46.83    3.96
   0  -4 -11   39.26    3.36
  -4   4 -11   42.15    5.47
   4  -4  12    1.64    3.47
  -4   0  12    2.88    5.24
   0   4  12    3.69    1.10
   4  -4  12    2.10    1.17
   0   4  12    1.69    0.99
   4  -4  12    2.63    1.55
   4  -4  12    2.28    1.66
  -4   0  12    3.62    1.66
  -4   0  12    2.77    1.17
   0   4  12    2.19    1.01
   4  -4  12    3.38    1.19
   4  -4  12    1.73    1.08
   0   4  12    2.43    1.57
   4  -4  12    1.87    1.12
   0   4  12    2.81    1.12
   4  -4  12    2.28    1.91
  -4   0  12    1.89    1.85
   0   4  12    2.63    1.01
   4  -4  12    1.84    1.19
   0   4  12    2.63    0.99
   4  -4  12    3.67    1.22
   4   0 -12    3.00    3.27
   0  -4 -12    2.18    1.08
   0  -4 -12    2.28    0.94
  -4   4 -12    1.71    1.30
   0  -4 -12    2.05    0.81
  -4   4 -12    2.68    1.21
   4   0 -12    2.66    1.15
  -4   4 -12    2.82    1.40
  -4   4 -12    2.73    1.87
   0  -4 -12    2.88    1.69
   0  -4 -12    2.55    1.10
  -4   4 -12    1.78    1.19
  -4   4 -12    0.99    1.93
   4   0 -12    1.91    1.10
  -4   4 -12    2.45    1.26
   0  -4 -12    1.44    0.95
  -4   4 -12    6.19    1.26
   0  -4 -12    2.10    1.58
  -4   4 -12    1.60    1.17
   0  -4 -12    2.52    1.01
  -4   4 -12    2.41    1.19
   4  -4  13  283.72   39.54
  -4   0  13  341.09   41.85
   0   4  13  236.89   23.21
   4  -4  13  257.09   21.79
   0   4  13  262.19   21.54
   4  -4  13  270.62   21.50
   4  -4  13  253.87   21.03
  -4   0  13  309.95   24.34
  -4   0  13  266.52   22.11
   0   4  13  253.03   21.21
   4  -4  13  255.60   21.88
   4  -4  13  262.96   21.95
   0   4  13  275.63   24.63
   4  -4  13  260.89   25.21
   0   4  13  282.34   23.46
   4  -4  13  273.74   23.10
  -4   0  13  252.65   21.59
   0   4  13  223.25   22.38
   4  -4  13  280.95   23.62
   0   4  13  257.60   23.73
   4  -4  13  269.69   22.88
   4   0 -13  167.35   32.96
   0  -4 -13  286.11   23.32
   0  -4 -13  278.72   21.82
  -4   4 -13  292.45   22.33
   0  -4 -13  254.85   21.00
  -4   4 -13  281.87   23.50
   4   0 -13  270.79   22.69
  -4   4 -13  287.50   24.52
  -4   4 -13  289.48   24.00
   0  -4 -13  260.44   21.88
   0  -4 -13  276.92   22.87
  -4   4 -13  271.27   22.94
  -4   4 -13  346.29   29.67
   4   0 -13  265.57   22.20
  -4   4 -13  274.76   23.33
   0  -4 -13  244.21   20.47
  -4   4 -13  245.60   21.63
   0  -4 -13  274.38   22.29
  -4   4 -13  247.70   21.54
   0  -4 -13  272.10   22.44
  -4   4 -13  256.93   22.18
   4  -4  14  475.92   66.28
  -4   0  14  505.53   67.57
   0   4  14  505.79   48.31
   4  -4  14  433.84   40.44
   0   4  14  457.97   41.40
   4  -4  14  417.70   37.94
   4  -4  14  489.13   44.31
  -4   0  14  434.06   40.12
  -4   0  14  420.71   39.29
   0   4  14  432.24   40.48
   4  -4  14  445.43   41.54
   4  -4  14  441.16   40.89
   0   4  14  468.65   42.08
   4  -4  14  448.25   41.99
   0   4  14  449.73   41.70
   4  -4  14  451.99   42.01
  -4   0  14  457.91   45.93
   0   4  14  440.64   41.18
   4  -4  14  423.15   40.01
   0   4  14  444.47   41.06
   4  -4  14  387.24   41.79
   4   0 -14  566.40   85.22
   0  -4 -14  420.15   38.25
   0  -4 -14  366.70   36.74
  -4   4 -14  416.87   37.55
   0  -4 -14  428.12   39.38
  -4   4 -14  465.04   43.34
   4   0 -14  442.94   41.22
  -4   4 -14  426.30   40.91
  -4   4 -14  413.10   39.49
   0  -4 -14  386.56   37.69
   0  -4 -14  434.54   40.32
  -4   4 -14  462.52   42.93
  -4   4 -14  416.55   39.17
   4   0 -14  430.64   40.25
  -4   4 -14  395.30   38.41
   0  -4 -14  418.58   38.84
  -4   4 -14  400.05   43.00
   0  -4 -14  412.00   41.69
  -4   4 -14  502.15   49.01
   0  -4 -14  475.24   46.44
  -4   4 -14  423.89   44.02
   0   4  15   10.83    9.90
   4  -4  15   18.55    7.14
  -4   0  15   20.40    6.89
   4  -4  15   15.74    2.36
   0   4  15   14.23    1.96
   4  -4  15   14.99    2.84
   4  -4  15   13.15    3.60
  -4   0  15   13.57    3.54
   0   4  15   10.94    3.33
   4  -4  15   13.91    3.60
   4  -4  15   12.85    3.54
   0   4  15   12.05    1.98
  -4   0  15   12.52    2.39
   0   4  15   11.91    3.17
   4  -4  15   16.05    3.65
   4   0 -15   18.42    7.38
   0  -4 -15   13.84    1.84
   4   0 -15   11.46    1.93
   0  -4 -15   14.02    2.84
  -4   4 -15   13.76    1.76
   0  -4 -15   13.57    2.90
  -4   4 -15   14.79    2.28
  -4   4 -15   13.01    1.66
   0  -4 -15   13.98    2.16
   0  -4 -15   13.60    2.19
  -4   4 -15   14.36    3.54
  -4   4 -15   13.53    2.37
   0  -4 -15   12.16    3.22
  -4   4 -15   11.12    3.65
   0  -4 -15   11.53    2.12
  -4   4 -15   14.18    3.74
   0   4  16  263.61   39.24
   4  -4  16  190.15   32.08
  -4   0  16  228.87   44.60
   4  -4  16  210.39   20.31
   0   4  16  175.76   16.43
   4  -4  16  165.81   14.81
  -4   0  16  184.50   15.76
   0   4  16  190.62   16.05
   4  -4  16  190.89   19.63
   4  -4  16  189.20   18.66
  -4   0  16  191.16   19.23
   0   4  16  177.70   15.53
   4  -4  16  174.01   18.48
   4   0 -16  121.35   32.94
   0  -4 -16  170.77   16.17
   4   0 -16  190.96   17.45
   0  -4 -16  218.40   16.62
  -4   4 -16  190.72   14.70
  -4   4 -16  196.66   19.09
  -4   4 -16  176.04   14.27
   0  -4 -16  185.63   18.08
   0  -4 -16  177.48   15.56
  -4   4 -16  200.21   19.66
  -4   4 -16  194.34   16.34
   0  -4 -16  184.30   15.49
  -4   4 -16  191.41   19.41
   0  -4 -16  155.84   17.00
  -4   4 -16  161.43   14.91
   0   4  17 1164.26  223.59
   4  -4  17 1113.22  187.85
  -4   0  17  943.76  183.91
   4  -4  17 1058.78  133.58
  -4   0  17 1075.05  132.22
   0   4  17 1089.33  138.32
   4  -4  17 1051.66  130.87
   4  -4  17 1007.96  124.09
  -4   0  17 1074.43  132.15
   0   4  17 1196.05  144.15
   4  -4  17 1148.40  139.77
   0  -4 -17 1079.99  132.77
   4   0 -17 1349.16  157.31
   0  -4 -17  939.95  117.19
  -4   4 -17  932.27  120.67
  -4   4 -17 1085.23  130.49
   0  -4 -17  992.21  125.33
   0  -4 -17 1042.90  129.37
  -4   4 -17 1102.27  141.63
  -4   4 -17 1028.97  127.16
   0  -4 -17  987.50  129.10
  -4   4 -17  957.11  120.72
   0  -4 -17  998.10  125.47
  -4   4 -17  948.86  120.13
   0   4  18   35.39   15.13
   4  -4  18   36.95   12.32
  -4   0  18   38.18   17.58
   4  -4  18   30.32    3.85
  -4   0  18   30.67    5.81
   0   4  18   24.52    3.65
   4  -4  18   30.26    3.94
   4  -4  18   32.46    3.99
  -4   0  18   26.30    6.17
   0   4  18   29.16    3.65
   4  -4  18   33.18    4.03
   0  -4 -18   28.80    3.29
   4   0 -18   28.44    3.53
   0  -4 -18   33.18    3.63
  -4   4 -18   25.49    4.64
   0  -4 -18   25.39    3.54
   0  -4 -18   29.38    4.01
  -4   4 -18   33.36    4.01
   0  -4 -18   30.12    3.83
  -4   4 -18   26.97    3.92
   0  -4 -18   31.50    5.65
  -4   4 -18   26.84    3.92
   0   4  19  123.15   26.99
   4  -4  19  114.84   34.42
  -4   0  19  104.82   30.91
   4  -4  19  114.35   12.34
  -4   0  19  103.74    9.05
   0   4  19   85.37   10.88
   4  -4  19   85.06    8.49
   4  -4  19   90.44    8.40
  -4   0  19   92.42    9.07
   0   4  19   87.42    8.24
   4  -4  19   99.47    9.00
   4   0 -19   80.53    7.84
   0  -4 -19   84.88    7.86
  -4   4 -19   75.81    9.28
   0  -4 -19   88.55   10.58
   0  -4 -19   92.49    8.58
  -4   4 -19   91.92   11.35
  -4   4 -19   84.90    8.38
   0  -4 -19   95.12   11.23
  -4   4 -19   80.15    8.24
   0  -4 -19   92.58    8.74
  -4   4 -19   78.87    8.22
   0   4  20    1.44    6.17
   4  -4  20    3.53    5.74
  -4   0  20    4.28    8.10
  -4   0  20   -0.04    2.19
   0   4  20    1.26    1.33
   4  -4  20   -0.32    2.32
   4  -4  20    1.13    1.40
  -4   0  20    0.63    1.62
   0   4  20    0.41    1.28
   4  -4  20    0.81    1.44
   4   0 -20    4.68    1.35
   0  -4 -20    1.31    1.93
  -4   4 -20    0.25    1.78
   0  -4 -20    0.49    1.22
   0  -4 -20    1.71    1.42
  -4   4 -20    1.60    2.25
  -4   4 -20    3.54    1.46
   0  -4 -20    1.85    1.31
  -4   4 -20    1.69    2.39
   0  -4 -20    2.19    2.28
  -4   4 -20    1.06    2.36
   0   4  21   28.53   12.43
   4  -4  21   20.67   12.50
  -4   0  21   28.73   18.93
  -4   0  21   15.36    3.02
   0   4  21   16.53    4.64
   4  -4  21   18.93    5.18
   4  -4  21   20.42    3.17
  -4   0  21   17.04    3.62
   0   4  21   17.87    3.09
   4  -4  21   16.08    4.97
   4   0 -21   23.68    4.93
   0  -4 -21   17.88    2.86
  -4   4 -21   17.07    2.66
   0  -4 -21   15.42    3.09
   0  -4 -21   16.80    5.11
  -4   4 -21   16.68    3.11
  -4   4 -21   22.70    5.13
   0  -4 -21   17.33    4.79
  -4   4 -21   14.77    5.06
   0  -4 -21   16.71    3.17
  -4   4 -21   17.56    5.15
   0   4  22   62.43   36.45
   4  -4  22   64.08   19.63
  -4   0  22   53.11    8.29
   0   4  22   47.42    5.90
   4  -4  22   48.34    8.46
   4  -4  22   46.17    8.42
  -4   0  22   41.65    6.37
   0   4  22   41.60    5.70
   4  -4  22   51.67    9.00
   4   0 -22   66.95    6.30
   0  -4 -22   57.99    5.76
  -4   4 -22   49.17    5.04
   0  -4 -22   49.75    6.01
  -4   4 -22   47.89    5.79
  -4   4 -22   50.16    8.58
   0  -4 -22   49.62    5.87
  -4   4 -22   51.53    9.18
   0  -4 -22   49.89    5.76
  -4   4 -22   55.61    8.47
   0   4  23  116.92   34.87
   4  -4  23  106.71   29.49
  -4   0  23  108.16   11.15
   0   4  23   93.41   13.28
   4  -4  23   91.02   10.15
   4  -4  23   97.51   10.13
  -4   0  23   86.92   10.45
   0   4  23  112.62   11.05
   4  -4  23  115.95   11.23
   4   0 -23   96.67    9.55
   0  -4 -23  101.76    9.61
  -4   4 -23  106.85    9.82
   0  -4 -23   87.15   13.24
  -4   4 -23   97.39   10.17
  -4   4 -23  100.80   10.13
   0  -4 -23   90.01   13.22
  -4   4 -23  113.45   11.15
   0  -4 -23   93.00    9.95
  -4   4 -23   86.00    9.68
   0   4  24   64.59   21.55
   4  -4  24   52.14   30.10
  -4   0  24   40.14    8.78
   0   4  24   57.99    6.49
   4  -4  24   60.72    6.85
   0   4  24   54.08    6.76
   4  -4  24   58.02    6.55
   0   4  24   49.22    6.08
   4  -4  24   45.99    6.46
   4   0 -24   58.11    8.96
   0  -4 -24   52.16    8.22
  -4   4 -24   58.22    6.12
   0  -4 -24   49.98    6.37
  -4   4 -24   49.28    6.35
   4   0 -24   64.50    7.32
  -4   4 -24   65.83    6.76
   0  -4 -24   49.94    6.49
  -4   4 -24   53.97    6.73
   0  -4 -24   55.11    6.48
  -4   4 -24   55.23    6.35
   0   4  25   50.09   21.75
   4  -4  25   80.22   21.75
  -4   0  25   63.78    6.91
   0   4  25   66.33    9.97
   4  -4  25   50.72    6.73
   0   4  25   59.69    8.31
   4  -4  25   74.36    9.91
   0   4  25   59.50    6.96
   4  -4  25   63.65    7.54
   4   0 -25   87.74    7.93
   0  -4 -25   85.55    7.29
  -4   4 -25   62.81    8.87
   0  -4 -25   58.11    9.57
  -4   4 -25   62.29    9.91
   4   0 -25   59.05    7.38
  -4   4 -25   84.76    7.61
   0  -4 -25   67.20   10.15
  -4   4 -25   59.80    6.98
   0  -4 -25   55.93    6.98
  -4   4 -25   48.70    6.64
   0   4  26   50.45   18.98
   4  -4  26   48.23   20.49
  -4   0  26   64.17    9.37
   0   4  26   60.88    7.12
   4  -4  26   64.30    6.73
   0   4  26   31.14    9.50
   4  -4  26   59.98    6.73
   0   4  26   56.40    6.49
   4  -4  26   70.49    7.29
   4   0 -26   68.62    6.71
   0  -4 -26   56.58    6.06
  -4   4 -26   68.15    6.57
   0  -4 -26   56.58    6.62
  -4   4 -26   61.64    6.94
   4   0 -26   58.40    7.68
  -4   4 -26   61.55    9.39
   0  -4 -26   49.62    6.76
  -4   4 -26   59.57    7.14
   0  -4 -26   57.03    6.58
  -4   4 -26   58.44    6.85
   0   4  27   -0.31    7.41
   4  -4  27    1.98    7.14
  -4   0  27    0.94    1.13
   0   4  27    0.34    1.12
   4  -4  27    0.59    1.89
   4  -4  27    0.47    1.13
   0   4  27    1.30    1.08
   4  -4  27    0.05    1.87
   4   0 -27    1.49    1.84
   0  -4 -27    0.34    1.71
  -4   4 -27    0.41    1.03
   0  -4 -27    0.23    1.13
  -4   4 -27   -0.22    1.13
   4   0 -27    2.90    2.63
  -4   4 -27    0.41    1.15
   0  -4 -27    0.14    1.15
  -4   4 -27   -0.05    1.75
   0  -4 -27    1.76    1.12
  -4   4 -27    0.25    1.93
   0   4  28   32.40   11.06
   4  -4  28   29.90   10.88
  -4   0  28   14.59    3.29
   0   4  28   21.59    3.09
   4  -4  28   15.99    2.86
   4  -4  28   17.27    4.25
   0   4  28   15.33    3.02
   4  -4  28   16.71    2.91
   4   0 -28   24.34    3.18
   0  -4 -28   18.53    2.79
  -4   4 -28   21.97    4.37
   0  -4 -28   19.57    3.04
  -4   4 -28   15.42    4.59
   4   0 -28   20.11    4.35
  -4   4 -28   22.22    3.09
   0  -4 -28   14.25    3.04
  -4   4 -28   15.54    2.91
   0  -4 -28   17.24    4.55
  -4   4 -28   14.50    3.15
   0   4  29   78.93   19.36
   4  -4  29   81.03   19.43
  -4   0  29   68.04    7.20
   0   4  29   71.84    6.93
   4  -4  29   64.03    6.55
   4  -4  29   70.02    6.66
   0   4  29   60.92    6.87
   4  -4  29   67.16    6.84
   4   0 -29   73.46    6.94
   0  -4 -29   80.62    8.98
   0  -4 -29   60.04    6.69
  -4   4 -29   65.25    6.96
   4   0 -29   62.32   12.38
  -4   4 -29   95.25    9.63
   0  -4 -29   72.13    7.20
  -4   4 -29   73.64    6.78
   0  -4 -29   59.89    6.80
  -4   4 -29   61.28    6.96
   0   4  30  125.87   21.97
   4  -4  30  114.24   21.34
  -4   0  30   87.82   11.10
   0   4  30   66.35    9.36
   4  -4  30   81.19    9.73
   4  -4  30   90.44    9.54
   0   4  30   92.33    7.81
   4  -4  30   75.06   10.02
   4   0 -30  104.29   10.43
   0  -4 -30   84.16    7.29
   0  -4 -30   81.63    9.91
  -4   4 -30   62.61    7.36
   4   0 -30   97.75    9.66
  -4   4 -30   82.22    7.20
   0  -4 -30   66.95    9.27
   0  -4 -30   70.47    9.25
  -4   4 -30   74.38    7.30
   0   4  31    3.06    6.49
   4  -4  31    3.99    4.39
  -4   0  31    1.31    1.66
   0   4  31    1.76    1.08
   4  -4  31    0.99    1.08
   4  -4  31    1.76    1.01
   4  -4  31    1.28    1.10
   0   4  31    0.16    1.75
   4  -4  31    1.78    1.12
   4   0 -31    1.71    1.60
   0  -4 -31    2.16    1.62
   0  -4 -31    1.93    1.10
  -4   4 -31    1.10    1.10
   4   0 -31    0.27    1.66
  -4   4 -31    1.03    1.66
   0  -4 -31    0.85    1.06
   0  -4 -31    1.73    1.01
  -4   4 -31    0.74    1.10
   0   4  32    1.49    4.01
   4  -4  32    4.61    3.56
   0   4  32    0.68    0.99
   4  -4  32    1.28    1.60
   4  -4  32    1.46    0.88
   4  -4  32    0.38    1.67
   0   4  32    0.92    0.94
   4   0 -32    3.13    1.30
   0  -4 -32    1.06    0.86
   0  -4 -32    1.69    0.97
  -4   4 -32    1.08    1.60
   4   0 -32    2.70    2.46
  -4   4 -32    0.70    0.90
   0  -4 -32    1.76    0.95
   0  -4 -32    0.76    1.04
  -4   4 -32    1.66    1.53
  -5   0   1  618.25   58.38
   5  -5   1  597.11   58.15
   0   5   1  645.78   62.21
  -5   0   1  629.96   59.19
   5  -5   1  592.43   55.79
  -5   0   1  567.44   55.05
   0   5   1  587.63   56.24
  -5   0   1  584.97   55.79
   0   5   1  722.11   66.95
   0   5   1  714.36   68.08
   5  -5   1  581.58   53.72
  -5   0   1  565.34   53.99
   5  -5   1  726.27   71.51
   5  -5   1  615.71   59.64
  -5   0   1  534.54   53.88
   5  -5   1  606.43   59.66
   0   5   1  469.77   45.97
   5   0  -1  918.45  107.48
   0  -5  -1  612.04   61.60
   5   0  -1  585.90   55.57
   5   0  -1  564.15   54.24
  -5   5  -1  503.86   52.26
  -5   5  -1  495.75   49.73
   5   0  -1  613.84   59.53
  -5   5  -1  598.17   58.96
   0  -5  -1  557.42   55.36
   5   0  -1  539.38   49.87
   0  -5  -1  606.12   58.83
   0  -5  -1  600.85   56.04
   0  -5  -1  749.17   68.60
   5   0  -1  579.37   58.31
  -5   5  -1  620.34   62.36
   0  -5  -1  553.55   54.96
   0  -5  -1  693.99   66.15
   0  -5  -1  619.27   56.87
   0  -5  -1  777.67   69.93
  -5   5  -1  550.87   54.78
   5  -5   2   52.26    4.35
   0   5   2   43.21    4.01
  -5   0   2   58.27    3.85
   0   5   2   53.43    4.62
  -5   0   2   44.11    3.44
   0   5   2   54.64    3.78
   0   5   2   60.97    4.57
   5  -5   2   41.81    3.08
  -5   0   2   40.59    3.40
   5  -5   2   41.72    4.25
   5  -5   2   48.23    6.05
  -5   0   2   50.93    3.58
   5   0  -2   63.99    8.98
   0  -5  -2   40.32    3.69
   5   0  -2   44.17    4.23
  -5   5  -2   43.70    3.44
   5   0  -2   46.69    3.36
  -5   5  -2   46.63    5.49
  -5   5  -2   51.74    4.35
   0  -5  -2   45.97    3.49
   0  -5  -2   39.35    5.61
   0  -5  -2   41.58    3.17
   0  -5  -2   60.94    3.89
   5   0  -2   53.06    5.18
  -5   5  -2   36.58    3.90
   0  -5  -2   45.55    3.45
   0  -5  -2   60.43    3.83
   0  -5  -2   50.54    4.21
   0  -5  -2   56.87    3.54
   0   5   3  204.65   29.34
  -5   0   3  172.66   11.42
   5  -5   3  160.00   12.76
   0   5   3  163.92   12.77
  -5   0   3  168.31   11.78
   5  -5   3  182.11   14.32
  -5   0   3  195.31   13.87
   0   5   3  165.50   12.99
  -5   0   3  163.67   11.82
   0   5   3  214.63   14.32
   5  -5   3  163.88   12.45
   0   5   3  189.12   16.28
   5  -5   3  187.68   12.65
   5  -5   3  167.57   13.10
  -5   0   3  161.27   13.62
   5  -5   3  173.53   13.40
   5   0  -3  117.79   19.07
   0  -5  -3  173.02   12.94
   5   0  -3  168.15   11.78
   0  -5  -3  163.36   12.31
   5   0  -3  171.37   12.40
  -5   5  -3  159.20   11.48
  -5   5  -3  149.63   11.86
   5   0  -3  166.44   13.67
  -5   5  -3  161.69   12.77
  -5   5  -3  159.74   12.45
   0  -5  -3  154.94   11.15
   0  -5  -3  173.85   13.13
   0  -5  -3  171.69   13.51
   0  -5  -3  168.02   12.16
  -5   5  -3  186.64   13.96
   5   0  -3  165.11   12.05
  -5   5  -3  199.58   14.16
   0  -5  -3  172.66   12.18
   0  -5  -3  165.29   11.48
  -5   5  -3  192.81   14.55
  -5   5  -3  170.54   13.21
   0   5   4    6.22    4.52
  -5   0   4    4.07    0.77
   5  -5   4    7.77    2.37
   0   5   4    5.15    2.09
   5  -5   4    4.44    2.14
  -5   0   4    4.84    0.88
  -5   0   4    4.05    1.17
   0   5   4    4.35    1.33
  -5   0   4    4.64    1.71
   0   5   4    4.61    0.97
   0   5   4    4.82    1.35
   5  -5   4    4.52    1.48
   5  -5   4    5.09    1.39
  -5   0   4    3.17    1.12
   5  -5   4    2.84    1.35
   0   5   4    2.88    1.26
   5   0  -4    4.07    3.35
   0  -5  -4    5.65    1.24
   5   0  -4    3.47    1.26
   0  -5  -4    7.38    1.30
   5   0  -4    5.43    1.10
  -5   5  -4    3.44    1.28
   5   0  -4    3.69    1.04
  -5   5  -4    3.44    2.14
  -5   5  -4    4.21    1.31
   0  -5  -4    7.41    1.01
   0  -5  -4    4.66    1.31
   0  -5  -4    4.34    0.97
   0  -5  -4    5.18    1.55
  -5   5  -4    3.81    1.40
   5   0  -4    6.62    1.12
  -5   5  -4    5.56    2.05
   0  -5  -4    6.60    0.99
   0  -5  -4    3.76    0.94
   0  -5  -4    4.25    0.90
   0  -5  -4    6.40    0.95
  -5   5  -4    5.00    1.49
   0   5   5   17.04    7.48
  -5   0   5   20.01    1.58
   5  -5   5   21.21    2.68
   0   5   5   18.23    2.41
   5  -5   5   16.57    2.45
  -5   0   5   16.62    2.21
   5  -5   5   24.27    2.84
  -5   0   5   22.13    2.28
   0   5   5   18.75    2.27
  -5   0   5   19.34    3.17
   0   5   5   24.47    2.91
   5  -5   5   17.09    2.28
   5  -5   5   18.40    1.93
   0   5   5   21.75    2.43
   5  -5   5   19.65    2.68
   5  -5   5   18.78    2.52
  -5   0   5   22.67    2.27
   5  -5   5   19.90    2.30
   5  -5   5   20.20    3.87
   0   5   5   17.60    2.59
   5   0  -5   30.33    5.81
   5   0  -5   19.27    1.58
   0  -5  -5   18.69    2.28
   5   0  -5   24.27    3.31
  -5   5  -5   15.98    1.76
  -5   5  -5   18.96    3.51
   5   0  -5   18.48    2.03
  -5   5  -5   19.79    2.32
  -5   5  -5   21.27    3.67
   0  -5  -5   20.19    2.84
   0  -5  -5   20.20    3.67
   0  -5  -5   21.28    2.93
  -5   5  -5   17.92    2.55
   0  -5  -5   18.64    2.00
   5   0  -5   20.47    2.14
  -5   5  -5   18.84    2.37
   0  -5  -5   18.33    2.84
   0  -5  -5   19.38    1.82
   0  -5  -5   19.12    2.61
  -5   5  -5   20.71    4.07
  -5   5  -5   20.80    2.63
   0   5   6  530.06   68.28
  -5   0   6  400.75   34.00
   5  -5   6  387.82   35.17
   0   5   6  407.16   36.05
   5  -5   6  376.54   34.08
  -5   0   6  365.37   30.50
   5  -5   6  407.32   34.26
  -5   0   6  436.54   37.33
  -5   0   6  428.05   36.70
   0   5   6  395.30   34.27
   5  -5   6  336.06   34.47
   5  -5   6  433.44   38.99
   0   5   6  451.83   39.08
   5  -5   6  416.14   36.99
   5  -5   6  461.31   40.80
  -5   0   6  473.91   39.89
   0   5   6  323.36   29.67
   5  -5   6  344.15   34.96
   5  -5   6  398.02   35.71
   0   5   6  376.43   31.79
   5   0  -6  341.83   46.49
   0  -5  -6  387.35   37.39
   0  -5  -6  381.70   33.73
   5   0  -6  400.65   34.38
  -5   5  -6  421.44   36.11
  -5   5  -6  460.66   39.18
   5   0  -6  392.98   36.52
  -5   5  -6  396.69   35.50
  -5   5  -6  400.43   35.37
   0  -5  -6  432.08   36.67
   0  -5  -6  404.28   35.44
   0  -5  -6  367.34   32.15
  -5   5  -6  457.82   39.83
   0  -5  -6  374.38   35.35
   5   0  -6  402.55   34.88
  -5   5  -6  305.13   31.97
   0  -5  -6  402.21   34.69
   0  -5  -6  378.86   32.69
   0  -5  -6  395.37   33.99
  -5   5  -6  403.69   36.72
  -5   5  -6  420.58   37.73
   0   5   7   98.38   20.94
  -5   0   7  111.19    7.00
   5  -5   7  107.93    8.91
   0   5   7  107.64    8.40
   5  -5   7  114.64   10.87
   5  -5   7   98.90    7.03
  -5   0   7   97.71    9.54
  -5   0   7  107.89    8.13
   0   5   7  122.03    8.56
   5  -5   7  100.44    8.38
   5  -5   7  101.99    7.66
   0   5   7  107.52    8.46
   5  -5   7  112.50    8.85
   5  -5   7  124.16   12.63
  -5   0   7  100.68    7.65
   0   5   7   82.54    6.80
   5  -5   7  101.90    8.55
   0   5   7  102.98    7.11
   0  -5  -7  105.28    8.17
   0  -5  -7  101.81   10.06
   5   0  -7  100.53    9.23
  -5   5  -7  116.37    9.46
  -5   5  -7  121.51    8.60
   5   0  -7  100.46    9.63
  -5   5  -7  116.39   10.67
  -5   5  -7  127.14    9.16
   0  -5  -7  105.32    7.74
   0  -5  -7  115.27    8.73
   0  -5  -7   93.07    7.27
  -5   5  -7  109.75   11.08
   0  -5  -7  118.74    8.40
   5   0  -7  104.53    7.92
   0  -5  -7  102.10    7.45
   0  -5  -7  100.97    8.78
   0  -5  -7   85.67    7.09
  -5   5  -7  124.88    9.68
  -5   5  -7   86.90    7.95
   0   5   8  107.12   37.04
  -5   0   8  220.43   15.24
   5  -5   8  205.21   16.98
   0   5   8  185.22   15.11
   5  -5   8  208.73   16.37
   5  -5   8  206.14   15.45
  -5   0   8  202.56   15.63
  -5   0   8  199.18   15.85
   5  -5   8  187.00   18.24
   0   5   8  224.35   18.76
   5  -5   8  205.96   16.01
   0   5   8  202.94   18.76
   5  -5   8  192.97   16.16
   5  -5   8  210.16   17.76
  -5   0   8  173.87   16.64
   0   5   8  228.96   18.96
   5  -5   8  174.66   17.65
   5  -5   8  194.36   19.07
   0   5   8  192.06   15.90
   0  -5  -8  231.87   17.85
   0  -5  -8  186.69   15.08
   5   0  -8  193.10   14.66
  -5   5  -8  179.59   13.87
  -5   5  -8  219.20   16.57
   5   0  -8  187.43   15.02
  -5   5  -8  210.64   16.16
  -5   5  -8  207.87   19.50
   0  -5  -8  214.10   19.50
   0  -5  -8  193.15   15.06
  -5   5  -8  167.55   14.61
  -5   5  -8  211.22   16.66
   5   0  -8  207.20   15.96
   0  -5  -8  190.99   16.50
   0  -5  -8  197.53   15.31
  -5   5  -8  178.90   15.09
   0  -5  -8  164.22   16.12
  -5   5  -8  199.70   16.50
   0   5   9  156.25   29.60
   5  -5   9  209.22   17.63
   0   5   9  193.69   15.87
   5  -5   9  202.40   18.73
   5  -5   9  256.99   18.51
  -5   0   9  223.94   17.20
  -5   0   9  214.98   17.07
   0   5   9  202.38   15.94
   5  -5   9  237.29   18.44
   5  -5   9  200.69   18.46
   0   5   9  218.70   17.18
   0   5   9  160.91   14.30
   5  -5   9  202.78   16.93
   5  -5   9  203.16   17.87
  -5   0   9  223.05   17.34
   5  -5   9  219.58   17.47
   0   5   9  205.66   16.28
   5  -5   9  211.05   17.29
   0   5   9  194.63   15.15
   0  -5  -9  218.65   20.55
   0  -5  -9  211.92   16.61
   5   0  -9  189.36   16.77
  -5   5  -9  192.38   16.61
  -5   5  -9  183.83   17.78
   5   0  -9  196.43   16.03
  -5   5  -9  184.88   15.20
  -5   5  -9  204.52   17.07
   0  -5  -9  202.65   16.50
   0  -5  -9  193.17   15.76
  -5   5  -9  194.48   16.39
  -5   5  -9  168.63   14.77
   5   0  -9  207.80   16.50
   0  -5  -9  203.89   15.90
   0  -5  -9  211.32   18.10
  -5   5  -9  193.75   16.37
   0  -5  -9  235.92   17.88
  -5   5  -9  199.43   16.75
   0   5  10  143.43   22.38
   5  -5  10  120.56   10.13
   0   5  10  111.17    8.87
   5  -5  10  108.09    8.74
   5  -5  10  112.39    8.24
  -5   0  10   92.17    7.95
  -5   0  10  119.80   11.66
   0   5  10  116.55    8.80
   5  -5  10   95.77    8.55
   5  -5  10  112.05    8.78
   0   5  10   96.31    8.37
   0   5  10  108.31    8.83
  -5   0  10  112.25   11.14
   5  -5  10  100.88    8.51
   0   5  10  124.55    9.45
   0   5  10  107.34    9.64
   0  -5 -10  114.48    9.41
   0  -5 -10  114.06    8.64
   5   0 -10  109.30    8.04
  -5   5 -10  117.86    8.33
  -5   5 -10  115.65   11.03
   5   0 -10  111.83    8.91
  -5   5 -10  108.54    8.64
  -5   5 -10  113.24    9.23
   0  -5 -10  114.55    9.18
   0  -5 -10  111.20    8.71
  -5   5 -10  139.00   12.99
  -5   5 -10  111.38    9.09
   5   0 -10  118.58   11.17
   0  -5 -10  110.81    8.55
   0  -5 -10  109.04    8.46
  -5   5 -10  119.70   12.05
   0  -5 -10   91.54    8.04
   5  -5  11  163.52   14.14
   5  -5  11  146.92   14.16
  -5   0  11  146.86   14.48
  -5   0  11  161.06   13.06
   0   5  11  162.46   12.90
   5  -5  11  157.89   15.40
   5  -5  11  158.47   12.83
  -5   0  11  143.17   12.27
   5  -5  11  190.92   17.16
   0   5  11  142.76   11.42
   0  -5 -11  158.68   13.06
   0  -5 -11  160.86   12.54
  -5   5 -11  167.25   12.27
  -5   5 -11  151.45   12.47
  -5   5 -11  199.09   16.86
   0  -5 -11  174.08   16.46
   0  -5 -11  164.30   13.28
  -5   5 -11  192.09   14.97
  -5   5 -11  186.28   14.21
   0  -5 -11  149.51   12.20
   0  -5 -11  154.47   14.45
  -5   5 -11  158.75   13.37
   0  -5 -11  116.49   13.12
   5  -5  12   97.94    8.69
   5  -5  12   93.10    7.45
  -5   0  12   95.30    7.70
  -5   0  12   85.64    7.45
   0   5  12   91.22    7.48
   5  -5  12  102.41    8.10
   5  -5  12   92.40    7.57
  -5   0  12   81.70    9.79
   5  -5  12  102.44    8.33
   0   5  12   87.15    8.74
   5  -5  12   87.60    8.04
   0  -5 -12   91.27    7.65
   0  -5 -12   92.40    7.30
  -5   5 -12   90.01    8.24
  -5   5 -12   96.07    7.65
  -5   5 -12  101.29    7.50
   0  -5 -12   94.35    7.83
   0  -5 -12   90.98    7.43
  -5   5 -12   83.46    7.77
  -5   5 -12   73.22    9.54
   0  -5 -12   78.60    6.80
   0  -5 -12   88.46    7.18
  -5   5 -12   94.89    8.26
   5  -5  13    3.53    1.55
   5  -5  13    2.00    1.17
  -5   0  13    2.88    1.22
  -5   0  13    1.57    1.30
   0   5  13    1.66    1.76
   5  -5  13    1.17    1.28
   5  -5  13    2.00    1.22
  -5   0  13    1.69    1.26
   5  -5  13    2.19    1.31
   0   5  13    1.75    1.08
   5  -5  13    2.02    1.40
   0  -5 -13    2.03    2.00
   0  -5 -13    1.33    1.78
  -5   5 -13    1.24    0.95
  -5   5 -13    4.37    1.17
   0  -5 -13    2.05    1.24
   0  -5 -13    1.78    1.19
  -5   5 -13    2.82    1.35
  -5   5 -13    3.27    2.12
   0  -5 -13    1.94    1.73
   0  -5 -13    1.94    1.71
  -5   5 -13    2.30    1.39
   5  -5  14    7.56    1.87
  -5   0  14    2.39    1.58
  -5   0  14    5.60    1.57
   0   5  14    3.06    1.33
   5  -5  14    3.99    1.51
   5  -5  14    4.53    1.48
  -5   0  14    1.80    2.43
   5  -5  14    3.06    1.53
   0   5  14    2.50    2.09
   5  -5  14    3.65    1.64
   0  -5 -14    3.26    1.48
   0  -5 -14    2.52    1.26
  -5   5 -14    3.58    1.21
  -5   5 -14    3.87    1.40
   0  -5 -14    3.13    2.41
   0  -5 -14    3.08    2.28
  -5   5 -14    4.26    1.58
  -5   5 -14    2.37    1.55
   0  -5 -14    3.06    1.31
   0  -5 -14    2.30    1.28
  -5   5 -14    3.51    1.62
   0   5  15  218.07   40.17
   5  -5  15  167.30   43.36
   5  -5  15  137.31   17.51
  -5   0  15  163.00   14.16
   0   5  15  152.19   15.96
   5  -5  15  115.38   11.66
   5  -5  15  161.51   13.87
  -5   0  15  150.05   13.26
   0   5  15  170.20   13.76
   5  -5  15  162.69   17.96
   0  -5 -15  176.58   16.16
  -5   5 -15  185.53   14.27
  -5   5 -15  153.93   15.45
   0  -5 -15  131.73   12.45
   0  -5 -15  158.63   13.91
  -5   5 -15  157.76   17.16
  -5   5 -15  144.63   13.13
   0  -5 -15  144.54   15.47
   0  -5 -15  151.43   13.10
  -5   5 -15  129.16   16.44
   0   5  16    7.59   15.31
   5  -5  16    9.01   11.19
   5  -5  16    6.35    2.36
  -5   0  16    7.02    2.16
   0   5  16    7.20    1.87
   5  -5  16    7.05    3.26
   5  -5  16    6.82    1.98
  -5   0  16    6.93    3.27
   0   5  16    5.00    1.67
   5  -5  16    6.39    3.42
   0  -5 -16    5.96    1.62
   5   0 -16    6.66    1.67
   0  -5 -16    5.79    1.55
  -5   5 -16    6.33    2.48
  -5   5 -16    8.33    2.75
   0  -5 -16    5.85    1.87
   0  -5 -16    5.88    3.09
  -5   5 -16    7.92    3.36
  -5   5 -16    6.22    2.16
   0  -5 -16    5.18    1.78
   0  -5 -16    4.97    1.82
  -5   5 -16    5.56    3.65
   0   5  17 1084.94  191.88
   5  -5  17 1300.21  239.03
   5  -5  17  950.96  121.80
  -5   0  17 1049.70  129.00
   0   5  17  934.84  122.79
   5  -5  17 1279.66  158.02
   5  -5  17  997.86  123.74
  -5   0  17  973.31  121.37
   0   5  17 1002.16  125.06
   5  -5  17  812.86  114.44
   0  -5 -17 1040.45  130.45
   5   0 -17  845.23  106.94
   0  -5 -17 1325.11  153.45
  -5   5 -17 1128.50  142.38
   0  -5 -17  893.91  115.18
   0  -5 -17  915.10  117.39
  -5   5 -17  987.25  131.43
  -5   5 -17  888.06  113.13
   0  -5 -17 1031.61  132.65
   0  -5 -17  913.65  116.47
  -5   5 -17 1048.06  131.77
   0   5  18  140.84   38.70
   5  -5  18  195.47   53.92
   5  -5  18  149.69   15.60
  -5   0  18  194.70   16.95
   0   5  18  150.03   14.86
   5  -5  18  164.53   19.27
   5  -5  18  158.21   14.95
  -5   0  18  149.22   19.20
   0   5  18  163.22   15.04
   5  -5  18  174.35   15.87
   0  -5 -18  155.80   16.93
   5   0 -18  128.06   15.85
   0  -5 -18  125.94   12.97
  -5   5 -18  176.60   15.36
   0  -5 -18  192.11   17.22
   0  -5 -18  168.94   15.92
  -5   5 -18  158.86   19.45
  -5   5 -18  152.60   14.84
   0  -5 -18  146.72   14.32
   0  -5 -18  147.24   14.70
  -5   5 -18  164.04   15.85
   0   5  19   75.42   23.44
   5  -5  19   44.42   28.77
   5  -5  19   52.01    6.12
  -5   0  19   53.49    8.65
   0   5  19   41.09    5.52
   5  -5  19   49.87    8.33
   5  -5  19   52.37    5.81
  -5   0  19   48.52    6.26
   0   5  19   55.32    5.97
   5  -5  19   59.10    6.22
   0  -5 -19   54.60    5.67
   5   0 -19   40.57    5.20
   0  -5 -19   53.69    5.78
   0  -5 -19   49.19    5.72
   0  -5 -19   56.53    6.08
  -5   5 -19   56.62    8.96
  -5   5 -19   46.02    5.76
   0  -5 -19   53.15    8.04
   0  -5 -19   48.23    6.03
  -5   5 -19   50.00    6.19
   0   5  20   21.73   15.22
   5  -5  20   26.21   13.87
   5  -5  20   22.36    3.83
  -5   0  20   27.44    3.67
   0   5  20   19.27    3.45
   5  -5  20   22.81    5.47
   5  -5  20   22.11    5.54
  -5   0  20   23.35    6.48
   0   5  20   17.74    3.38
   5  -5  20   22.24    5.74
   5   0 -20   22.72    3.31
   0  -5 -20   16.44    3.20
   0  -5 -20   21.25    3.51
   0  -5 -20   23.87    3.65
  -5   5 -20   22.90    5.72
  -5   5 -20   19.54    3.54
   0  -5 -20   24.40    3.67
   0  -5 -20   18.82    3.51
  -5   5 -20   19.61    3.80
   0   5  21   21.45   21.63
   5  -5  21   15.96   11.87
  -5   0  21   18.80    3.27
   0   5  21   14.54    3.06
   5  -5  21   20.35    5.11
   5  -5  21   17.88    3.33
  -5   0  21   22.02    3.96
   0   5  21   15.80    4.89
   5  -5  21   14.48    5.31
   5   0 -21   17.97    4.80
   0  -5 -21   20.24    4.28
   0  -5 -21   12.49    4.79
   0  -5 -21   15.83    3.31
  -5   5 -21   16.71    5.22
  -5   5 -21   19.41    3.40
   0  -5 -21   16.10    3.17
   0  -5 -21   15.98    3.22
  -5   5 -21   19.68    5.56
   0   5  22   80.85   25.22
   5  -5  22   94.18   24.05
  -5   0  22   72.92    8.10
   0   5  22   71.91    7.54
   5  -5  22   61.66   10.25
   5  -5  22   76.80    7.92
  -5   0  22   74.81   12.67
   0   5  22   71.51    8.08
   5  -5  22   69.81   11.32
   5   0 -22   76.55    7.83
   0  -5 -22   76.50    7.45
   0  -5 -22   66.86    7.92
   0  -5 -22   72.72    7.74
  -5   5 -22   75.15    8.13
  -5   5 -22   66.78    7.57
   0  -5 -22   63.15    7.48
   0  -5 -22   72.32   10.40
  -5   5 -22   55.34   10.58
   0   5  23   74.05   31.59
   5  -5  23  119.23   30.24
  -5   0  23   88.44    9.93
   0   5  23   91.68    9.72
   5  -5  23   83.84    9.14
   0   5  23  107.44   11.68
   5  -5  23  107.62    9.95
  -5   0  23   97.55   10.72
   5  -5  23  120.50   10.65
   0   5  23   79.95   12.38
   5  -5  23   98.50    9.93
   5   0 -23  105.37   10.08
   0  -5 -23   95.37    9.54
   0  -5 -23   98.57    9.97
  -5   5 -23  110.84   10.43
  -5   5 -23   96.36   12.72
   0  -5 -23  103.34   10.31
   0  -5 -23   88.97    9.55
  -5   5 -23   89.15    9.57
   0   5  24   98.12   43.32
   5  -5  24   93.46   36.63
  -5   0  24   69.41    7.95
   0   5  24   77.00    8.17
   5  -5  24   78.06    8.13
   0   5  24   43.81   11.50
   5  -5  24   86.97   11.05
   5  -5  24   68.38    7.92
   0   5  24   82.15    8.60
   5  -5  24   77.24    8.08
   5   0 -24   84.43   10.88
   0  -5 -24   77.88    7.75
   0  -5 -24   73.35    8.22
  -5   5 -24   80.98    8.33
   5   0 -24   82.35    8.67
  -5   5 -24   85.71    8.08
   0  -5 -24   80.01    8.40
   0  -5 -24   69.36   10.52
  -5   5 -24   75.85    8.02
   0   5  25   13.60    9.43
   5  -5  25   15.53   10.40
  -5   0  25    9.43    2.32
   0   5  25    9.01    2.39
   5  -5  25   10.60    2.30
   0   5  25    8.62    4.48
   5  -5  25   12.81    2.28
   5  -5  25    9.77    2.36
   0   5  25    9.66    3.78
   5  -5  25   12.27    2.43
   5   0 -25   15.18    2.68
   0  -5 -25    8.91    3.54
   0  -5 -25    9.52    2.32
  -5   5 -25    7.83    2.36
   5   0 -25   10.69    2.66
  -5   5 -25    9.19    2.25
   0  -5 -25    8.38    2.41
   0  -5 -25    7.70    2.32
  -5   5 -25   11.62    2.32
   0   5  26   53.51   14.57
   5  -5  26   67.50   18.33
  -5   0  26   33.84    4.53
   0   5  26   35.48    6.73
   5  -5  26   43.95    4.61
   0   5  26   31.65    5.47
   5  -5  26   40.14    4.37
   5  -5  26   39.90    4.80
   0   5  26   43.56    5.11
   5  -5  26   31.29    4.48
   5   0 -26   42.42    4.82
   0  -5 -26   42.30    4.80
   0  -5 -26   28.57    4.39
  -5   5 -26   40.12    6.66
   5   0 -26   37.12    5.45
  -5   5 -26   44.06    4.48
   0  -5 -26   28.64    4.82
   0  -5 -26   39.56    4.71
  -5   5 -26   40.44    4.57
   0   5  27   22.11   13.13
   5  -5  27   22.90   16.19
  -5   0  27   11.68    3.67
   0   5  27    8.62    2.27
   5  -5  27   12.97    3.62
   5  -5  27   12.81    3.54
   5  -5  27   14.79    3.72
   0   5  27    8.71    2.30
   5   0 -27   14.84    3.69
   0  -5 -27   11.30    2.30
   0  -5 -27   12.47    2.32
  -5   5 -27   13.44    2.30
   5   0 -27   15.31    5.11
  -5   5 -27   11.66    3.53
   0  -5 -27    8.46    2.18
   0  -5 -27   10.60    2.39
  -5   5 -27   11.21    3.56
   0   5  28   17.47    8.94
   5  -5  28   19.02    9.73
  -5   0  28   16.35    2.72
   0   5  28   15.11    3.78
   5  -5  28   14.30    2.57
   5  -5  28   15.92    2.45
   5  -5  28   12.90    2.50
   0   5  28   13.28    2.54
   5   0 -28   21.48    3.69
   0  -5 -28   12.79    2.27
   0  -5 -28   15.62    3.85
  -5   5 -28   13.48    2.48
   5   0 -28   21.84    3.76
  -5   5 -28   16.68    2.37
   0  -5 -28   12.99    3.60
   0  -5 -28   14.23    2.52
  -5   5 -28   15.33    2.54
   0   5  29   29.25    8.76
   5  -5  29   29.65    8.67
  -5   0  29   17.54    2.91
   0   5  29   14.11    2.61
   5  -5  29   17.13    2.64
   5  -5  29   22.67    2.46
   5  -5  29   14.23    2.52
   0   5  29   13.82    2.50
   5   0 -29   25.93    2.72
   0  -5 -29   16.73    2.28
   0  -5 -29   15.27    2.55
  -5   5 -29   15.58    2.61
   5   0 -29   20.51    5.97
  -5   5 -29   20.65    2.41
   0  -5 -29   11.62    2.45
   0  -5 -29   17.15    3.96
  -5   5 -29   19.83    2.57
   0   5  30   20.80    8.08
   5  -5  30   34.97    9.25
  -5   0  30   18.06    3.09
   0   5  30   12.95    2.54
   5  -5  30   21.36    3.87
   5  -5  30   21.54    2.52
   5  -5  30   19.68    3.80
   0   5  30   12.25    3.54
   0  -5 -30   25.55    2.54
   0  -5 -30   20.11    2.72
  -5   5 -30   11.71    2.45
   5   0 -30   23.21    3.69
  -5   5 -30   24.63    2.45
   0  -5 -30   12.65    2.32
   0  -5 -30   10.88    2.39
  -5   5 -30   23.19    4.05
   0   5  31    4.97    4.32
   0   5  31    3.06    1.24
   5  -5  31    2.57    1.17
   5  -5  31    3.62    1.98
   5  -5  31    4.10    1.17
   0   5  31    1.64    1.84
   0  -5 -31    3.24    1.93
  -5   5 -31    2.63    1.08
   5   0 -31    0.85    1.78
  -5   5 -31    3.71    1.24
   0  -5 -31    2.19    1.19
   0  -5 -31    1.35    1.31
  -5   5 -31    3.80    1.39
   6  -6   1  395.61   41.33
  -6   0   1  402.61   36.25
   6  -6   1  424.50   37.44
   0   6   1  405.61   37.37
  -6   0   1  382.78   35.73
   0   6   1  389.06   46.13
   6  -6   1  324.94   32.92
   6   0  -1  457.30   42.60
   0  -6  -1  415.81   40.57
  -6   6  -1  383.25   35.32
   6   0  -1  412.43   38.11
  -6   6  -1  426.00   38.72
   0  -6  -1  366.37   33.16
   0  -6  -1  402.25   37.53
   0  -6  -1  404.84   35.48
   0  -6  -1  409.80   36.32
   6   0  -1  427.45   39.09
  -6   6  -1  484.25   43.38
   0  -6  -1  433.82   38.21
   0  -6  -1  386.79   37.33
  -6   6  -1  378.19   36.18
   6  -6   2    0.00    1.19
  -6   0   2    0.70    0.81
   6  -6   2    0.41    0.81
   0   6   2    1.66    0.85
  -6   0   2    2.23    0.79
   0   6   2    2.16    0.86
   6  -6   2    0.38    1.13
  -6   0   2    1.91    0.92
   6   0  -2    1.22    0.79
   0  -6  -2    0.68    1.01
   6   0  -2    0.18    0.81
  -6   6  -2    0.45    1.08
   0  -6  -2    0.72    0.83
   0  -6  -2   -0.09    1.85
   0  -6  -2    0.70    1.22
   0  -6  -2    2.09    0.79
   6   0  -2    1.80    1.53
  -6   6  -2   -0.41    1.06
   0  -6  -2    1.66    0.85
   0  -6  -2    2.02    0.90
   6  -6   3  209.47   18.30
  -6   0   3  198.10   16.43
   6  -6   3  210.60   16.88
  -6   0   3  222.08   18.17
   0   6   3  218.54   17.11
  -6   0   3  241.93   18.93
   6  -6   3  205.89   17.76
   6  -6   3  197.94   17.27
  -6   0   3  191.82   16.08
   6  -6   3  261.12   20.51
   0  -6  -3  205.71   17.25
   6   0  -3  205.89   16.71
   0  -6  -3  216.76   17.83
  -6   6  -3  222.30   18.17
   6   0  -3  226.60   18.26
  -6   6  -3  233.87   21.52
   0  -6  -3  221.47   17.18
   0  -6  -3  217.87   18.24
   0  -6  -3  224.84   17.61
   0  -6  -3  218.93   19.68
   6   0  -3  244.41   19.14
  -6   6  -3  251.10   19.77
   0  -6  -3  223.40   17.49
   0  -6  -3  183.83   15.63
  -6   6  -3  189.75   17.56
   6  -6   4    9.52    2.34
  -6   0   4    8.56    1.58
   6  -6   4   16.98    2.66
  -6   0   4   10.56    1.67
   0   6   4   10.76    2.66
   6  -6   4   10.38    1.57
   6  -6   4    8.83    3.54
  -6   0   4    7.95    1.78
   0  -6  -4   10.15    2.03
   6   0  -4   11.32    1.76
  -6   6  -4   11.48    2.03
   0  -6  -4   11.57    1.69
   0  -6  -4   10.34    3.29
   0  -6  -4    9.95    1.57
   0  -6  -4   11.35    1.73
   6   0  -4   11.01    1.80
  -6   6  -4   10.29    2.05
   0  -6  -4   11.01    1.67
   0  -6  -4   12.00    1.67
  -6   6  -4   17.43    2.50
   6  -6   5   95.17   11.32
   6  -6   5   87.96    6.58
  -6   0   5   94.65    9.64
  -6   0   5   91.88    6.96
   0   6   5   66.08    6.12
   6  -6   5   81.05    7.21
   6  -6   5   94.40    6.93
   6  -6   5   75.26    7.07
  -6   0   5   88.07    6.96
   6  -6   5   75.65    7.07
   0  -6  -5   96.23    7.86
   0  -6  -5   82.99    9.36
  -6   6  -5   92.56    7.07
  -6   6  -5   84.95    7.12
   0  -6  -5   79.59    7.88
   0  -6  -5   85.66    7.21
   0  -6  -5   78.66    8.06
   0  -6  -5   90.50    7.25
  -6   6  -5   67.70    6.55
   0  -6  -5   79.04    7.77
   0  -6  -5   91.11    8.37
  -6   6  -5   96.14    8.38
   6  -6   6   98.12   12.68
   6  -6   6  113.00    8.28
  -6   0   6  109.42    8.78
  -6   0   6   89.61    7.61
   0   6   6  101.92    8.29
   6  -6   6  110.86    9.01
   6  -6   6  118.33   10.17
  -6   0   6  103.02    8.28
   6  -6   6  125.11    9.81
   0  -6  -6  107.43    8.91
   0  -6  -6  102.37    8.55
  -6   6  -6   94.81    9.90
  -6   6  -6  102.82    8.42
   0  -6  -6   87.38    7.30
   0  -6  -6  124.55    9.66
   0  -6  -6  100.98    8.08
   0  -6  -6   92.96    9.79
  -6   6  -6   97.30    8.38
   0  -6  -6   98.03    7.75
   0  -6  -6   84.14    7.41
   0  -6  -6   93.77    7.45
   0  -6  -6  107.14    8.35
  -6   6  -6  100.08    9.16
   6  -6   7   59.95    6.28
   6  -6   7   56.40    4.62
  -6   0   7   73.69    5.61
  -6   0   7   55.13    4.97
   0   6   7   50.00    4.55
   0   6   7   49.28    6.46
   6  -6   7   43.39    5.09
   6  -6   7   60.25    5.04
  -6   0   7   56.98    5.00
   6  -6   7   52.79    5.49
   0  -6  -7   64.17    8.20
   0  -6  -7   53.90    5.02
  -6   6  -7   53.81    4.57
  -6   6  -7   60.95    5.22
   0  -6  -7   52.93    5.34
   0  -6  -7   49.08    6.24
  -6   6  -7   52.97    5.51
  -6   6  -7   54.51    5.31
   0  -6  -7   51.01    4.62
   0  -6  -7   42.91    5.65
   0  -6  -7   47.84    5.81
   0  -6  -7   46.56    6.12
  -6   6  -7   52.43    8.08
   6  -6   8   58.51    6.49
   6  -6   8   58.29    4.97
  -6   0   8   51.51    5.18
  -6   0   8   58.27    5.25
   0   6   8   56.37    6.49
   6  -6   8   69.34    7.97
   6  -6   8   57.63    5.20
  -6   0   8   48.45    4.98
   6  -6   8   53.87    7.45
   0  -6  -8   52.32    5.63
   0  -6  -8   54.77    5.22
  -6   6  -8   62.16    7.43
   0  -6  -8   52.86    5.43
   0  -6  -8   53.69    4.98
  -6   6  -8   45.91    5.51
  -6   6  -8   75.67    8.22
   0  -6  -8   55.38    5.06
   0  -6  -8   52.14    4.79
  -6   6  -8   70.80    6.31
   6  -6   9   25.26    4.08
  -6   0   9   20.64    4.59
  -6   0   9   23.75    2.97
   0   6   9   21.14    2.82
   6  -6   9   22.11    3.29
   6  -6   9   22.29    4.05
  -6   0   9   26.50    4.70
   6  -6   9   23.84    3.27
   0  -6  -9   22.49    3.45
   0  -6  -9   25.51    3.06
  -6   6  -9   18.12    2.88
   0  -6  -9   22.27    4.89
   0  -6  -9   21.61    2.91
  -6   6  -9   20.17    5.27
  -6   6  -9   24.38    3.26
   0  -6  -9   22.76    2.84
   0  -6  -9   21.28    4.05
  -6   6  -9   24.02    3.51
   6  -6  10  265.86   25.62
  -6   0  10  343.33   28.39
  -6   0  10  258.52   26.86
   0   6  10  260.01   26.12
   6  -6  10  274.02   24.65
   6  -6  10  251.91   22.70
  -6   0  10  239.43   22.33
   6  -6  10  288.24   25.26
   0  -6 -10  225.66   25.30
   0  -6 -10  269.62   27.24
  -6   6 -10  379.45   30.39
   0  -6 -10  318.57   27.15
   0  -6 -10  230.95   25.04
  -6   6 -10  209.42   21.18
  -6   6 -10  285.18   24.99
   0  -6 -10  253.77   25.66
   0  -6 -10  248.28   22.09
  -6   6 -10  289.50   30.44
   6  -6  11    8.60    2.55
  -6   0  11    8.58    1.91
  -6   0  11    5.34    1.96
   0   6  11    6.22    1.66
   6  -6  11    6.46    3.18
   6  -6  11    6.12    1.75
  -6   0  11    6.28    3.06
   6  -6  11    7.07    3.17
   0  -6 -11   10.15    2.09
   0  -6 -11    5.36    1.78
  -6   6 -11    6.58    1.80
   0  -6 -11    5.70    1.96
   0  -6 -11    7.30    1.80
  -6   6 -11    4.93    2.14
  -6   6 -11    7.41    2.02
   0  -6 -11    6.46    1.66
   0  -6 -11    5.79    1.64
  -6   6 -11    5.00    2.23
   6  -6  12    1.71    2.75
  -6   0  12    1.57    2.03
  -6   0  12    0.43    1.31
   0   6  12    1.85    1.75
   6  -6  12    0.88    1.30
  -6   0  12    1.58    1.24
   6  -6  12    1.31    1.30
   0  -6 -12    0.81    1.28
   0  -6 -12    2.10    1.15
  -6   6 -12    0.95    1.12
   0  -6 -12    1.06    1.26
   0  -6 -12    2.19    1.82
  -6   6 -12    2.30    1.40
  -6   6 -12    1.69    2.14
   0  -6 -12   -0.36    1.76
   0  -6 -12    1.46    1.06
  -6   6 -12    1.58    1.49
   6  -6  13   95.10   13.64
  -6   0  13   88.39    8.51
   0   6  13   82.49    8.06
   6  -6  13   90.37    8.67
   6  -6  13   93.75    8.24
  -6   0  13  104.64   11.46
   6  -6  13   80.83    8.20
   0  -6 -13   82.42   10.87
   0  -6 -13   88.75    8.04
  -6   6 -13   88.03    8.01
   0  -6 -13   82.60    8.22
   0  -6 -13   88.21    8.24
  -6   6 -13   80.65    8.44
  -6   6 -13  109.42    9.30
   0  -6 -13   90.64    8.33
   0  -6 -13   83.01    7.90
  -6   6 -13   81.00    8.80
   6  -6  14  128.64   17.15
  -6   0  14  113.24   11.41
  -6   0  14  129.91   15.13
   0   6  14  106.63   13.55
   6  -6  14  132.99   12.07
   6  -6  14  131.84   11.59
  -6   0  14  125.97   11.64
   6  -6  14  117.95   11.64
   0  -6 -14  110.43   11.15
   0  -6 -14  132.70   11.01
  -6   6 -14  170.39   13.06
   0  -6 -14  122.23   15.17
   0  -6 -14  111.65   11.24
  -6   6 -14  137.04   16.19
  -6   6 -14  108.95   11.19
   0  -6 -14  114.06   13.91
   0  -6 -14  124.52   11.51
  -6   6 -14  145.06   17.24
   0   6  15  736.34  111.33
   6  -6  15  418.92   43.23
  -6   0  15  414.37   41.61
   0   6  15  401.53   40.93
   6  -6  15  433.97   43.03
   6  -6  15  433.25   42.23
  -6   0  15  402.50   45.12
   6  -6  15  404.59   40.82
   0   6  15  376.03   38.20
   0  -6 -15  394.29   39.06
  -6   6 -15  319.07   35.91
   0  -6 -15  346.73   37.17
   0  -6 -15  490.15   51.11
  -6   6 -15  381.38   44.37
  -6   6 -15  452.86   43.75
   0  -6 -15  350.70   36.83
   0  -6 -15  370.10   38.70
  -6   6 -15  495.30   52.39
   0   6  16    6.67   10.90
   6  -6  16   -0.63    1.48
  -6   0  16   -0.27    1.37
   0   6  16    0.76    1.82
   6  -6  16    1.19    2.12
   6  -6  16    1.26    1.24
  -6   0  16    1.22    1.26
   6  -6  16    0.90    2.12
   0   6  16    0.77    1.13
   0  -6 -16    0.52    1.78
   6   0 -16    1.49    1.06
   0  -6 -16    0.20    1.21
   0  -6 -16    0.36    1.26
  -6   6 -16   -0.52    2.10
  -6   6 -16    0.92    1.31
   0  -6 -16    1.89    1.78
   0  -6 -16    0.13    1.84
  -6   6 -16    0.76    2.12
   0   6  17  101.22   27.22
   6  -6  17   83.71    9.00
  -6   0  17   84.81   11.53
   0   6  17   65.99    7.72
   6  -6  17   72.07   10.94
   6  -6  17   85.39    7.83
  -6   0  17   87.19   11.51
   6  -6  17   67.63   10.60
   0   6  17   68.38   10.11
   0  -6 -17   76.46    7.47
   6   0 -17   72.58    7.21
   0  -6 -17   78.17   10.63
   0  -6 -17   65.81   10.72
  -6   6 -17   79.40    8.06
  -6   6 -17   94.18    8.60
   0  -6 -17   65.85    7.41
   0  -6 -17   70.96    7.86
  -6   6 -17   72.09    7.97
   0   6  18  105.23   32.83
   6  -6  18   98.95   13.37
  -6   0  18  109.55   10.51
   0   6  18   69.99    8.92
   6  -6  18   97.71   13.08
   6  -6  18  111.31   10.06
  -6   0  18  109.75   10.76
   6  -6  18   83.23   12.23
   0   6  18   91.97    9.73
   0  -6 -18  104.35    9.97
   6   0 -18  107.41   12.43
   0  -6 -18   94.08   10.06
   0  -6 -18  109.76   10.25
  -6   6 -18  105.12   10.09
  -6   6 -18  114.01   10.56
   0  -6 -18   91.92   12.16
   0  -6 -18   75.08   11.89
  -6   6 -18   96.50   10.04
   0   6  19  131.48   32.85
   6  -6  19  112.93   10.29
  -6   0  19  100.25    9.86
   0   6  19   82.40    8.65
   6  -6  19   92.58   12.56
   6  -6  19   91.43    9.21
  -6   0  19  101.85   14.05
   6  -6  19   75.40   11.66
   0   6  19   95.75   12.27
   0  -6 -19   92.04   11.59
   6   0 -19   90.23    9.07
   0  -6 -19   79.23    8.96
   0  -6 -19   89.15    9.30
  -6   6 -19   98.68   12.68
  -6   6 -19  119.62   10.42
   0  -6 -19   89.29    9.25
   0  -6 -19   74.45    8.65
  -6   6 -19   89.92    9.52
   0   6  20    5.67    8.49
   6  -6  20    4.59    1.80
  -6   0  20    4.64    2.97
   0   6  20    2.30    1.67
   6  -6  20    4.37    2.88
   6  -6  20    3.56    1.82
  -6   0  20    5.06    2.18
   6  -6  20    3.27    2.82
   0   6  20    2.02    1.76
   0  -6 -20    4.41    1.60
   6   0 -20    6.37    1.75
   0  -6 -20    3.13    1.75
   0  -6 -20    2.30    1.76
  -6   6 -20    4.80    2.86
  -6   6 -20    4.21    1.82
   0  -6 -20    4.34    1.69
   0  -6 -20    3.36    2.79
  -6   6 -20    3.65    1.80
   0   6  21    7.00   11.08
   6  -6  21    1.55    1.60
  -6   0  21    2.30    1.66
   0   6  21    1.80    1.48
   6  -6  21    2.46    2.50
   6  -6  21    2.59    1.58
  -6   0  21    2.64    3.20
   6  -6  21    1.67    2.46
   0   6  21    2.09    2.39
   6   0 -21    3.27    2.46
   0  -6 -21    1.78    2.54
   0  -6 -21    1.98    1.51
  -6   6 -21    3.27    2.64
  -6   6 -21    2.55    1.58
   0  -6 -21    3.17    1.46
   0  -6 -21    2.55    1.55
  -6   6 -21    4.07    2.54
   0   6  22   10.15    8.29
  -6   0  22    6.15    2.14
   0   6  22    5.13    1.87
   6  -6  22    7.11    3.17
   6  -6  22    7.47    3.13
  -6   0  22    6.10    2.68
   6  -6  22    5.49    3.17
   0   6  22    4.43    1.85
   6   0 -22    5.94    3.31
   0  -6 -22    6.05    2.05
   0  -6 -22    5.42    2.03
  -6   6 -22    7.09    2.10
  -6   6 -22    5.20    2.02
   0  -6 -22    5.83    1.94
   0  -6 -22    4.73    1.94
  -6   6 -22    7.32    3.18
   0   6  23  123.24   25.17
  -6   0  23   76.17    6.76
   0   6  23   53.65    6.26
   6  -6  23   54.66    5.97
   0   6  23   65.04    7.66
   6  -6  23   62.36    5.85
   6  -6  23   49.73    6.05
   0   6  23   54.33    8.40
   6   0 -23   65.96    6.66
   0  -6 -23   48.56    6.06
  -6   6 -23   60.65    6.39
  -6   6 -23   79.29    6.62
   0  -6 -23   54.59    6.37
  -6   6 -23   69.64    9.16
   0   6  24    4.21    9.59
  -6   0  24    3.76    1.46
   0   6  24    2.57    1.46
   6  -6  24    3.00    1.42
   0   6  24    1.51    1.62
   6  -6  24    2.68    1.39
   6  -6  24    2.48    1.42
   0   6  24    1.55    1.44
   6   0 -24    3.94    1.60
   0  -6 -24    2.16    1.44
  -6   6 -24    2.91    1.46
   6   0 -24    3.69    1.62
  -6   6 -24    4.16    2.25
   0  -6 -24    1.71    1.48
   0  -6 -24    2.30    1.35
  -6   6 -24    2.36    1.49
   0   6  25   15.06    7.86
  -6   0  25    9.63    2.05
   0   6  25    6.89    3.04
   6  -6  25    9.36    2.05
   0   6  25    9.18    3.71
   6  -6  25   11.01    2.00
   6  -6  25    9.32    2.02
   0   6  25    5.81    2.10
   6   0 -25   13.08    3.31
   0  -6 -25    5.33    1.94
  -6   6 -25    7.11    2.00
   6   0 -25   14.61    3.99
  -6   6 -25   11.80    2.00
   0  -6 -25    3.63    3.27
   0  -6 -25    6.39    1.96
  -6   6 -25   10.38    2.19
   0   6  26   27.58    9.86
  -6   0  26   24.63    3.15
   0   6  26   18.53    3.04
   6  -6  26   29.04    3.22
   0   6  26   11.39    4.88
   6  -6  26   27.17    4.75
   6  -6  26   25.67    3.17
   0   6  26   12.16    3.38
   6   0 -26   29.97    4.62
   0  -6 -26   24.31    3.20
  -6   6 -26   17.33    4.43
   6   0 -26   28.64    3.96
  -6   6 -26   34.36    3.15
   0  -6 -26   20.47    3.09
   0  -6 -26   24.41    4.46
  -6   6 -26   24.25    3.24
   0   6  27    1.73    4.84
  -6   0  27    2.99    1.39
   0   6  27    2.82    1.24
   6  -6  27    2.21    2.00
   6  -6  27    3.42    1.22
   6  -6  27    2.14    1.93
   0   6  27    2.09    1.21
   0  -6 -27    3.02    1.93
  -6   6 -27    2.86    1.19
   6   0 -27    4.12    1.89
  -6   6 -27    2.88    1.91
   0  -6 -27    3.58    1.19
   0  -6 -27    1.55    1.19
  -6   6 -27    3.63    2.14
   0   6  28    2.73    4.26
  -6   0  28    1.91    1.06
   0   6  28    0.18    1.53
   6  -6  28    1.03    0.97
   6  -6  28    1.89    1.60
   6  -6  28    1.57    0.95
   0   6  28    0.25    0.94
   0  -6 -28    1.33    0.99
   6   0 -28    0.90    2.64
  -6   6 -28    2.55    0.99
   0  -6 -28    1.30    1.57
   0  -6 -28    0.99    0.90
  -6   6 -28    1.93    1.01
  -6   0  29   28.53    5.38
   0   6  29   19.66    3.62
   6  -6  29   25.69    3.11
   6  -6  29   35.69    3.24
   6  -6  29   24.56    3.04
   6  -6  29   23.66    3.02
   0  -6 -29   22.02    3.31
   6   0 -29   34.76    4.50
  -6   6 -29   33.59    3.08
   0  -6 -29   20.44    4.17
  -6   6 -29   23.82    3.18
   7  -7   1   45.19    4.97
  -7   0   1   36.20    6.19
  -7   0   1   43.54    4.66
   7  -7   1   36.97    4.61
  -7   0   1   44.83    6.19
   0  -7  -1   41.58    4.57
   0  -7  -1   43.34    4.64
  -7   7  -1   39.47    6.93
   0  -7  -1   42.59    4.93
  -7   7  -1   40.19    4.43
  -7   7  -1   48.34    7.45
   7  -7   2    0.56    2.16
  -7   0   2   -0.22    1.06
  -7   0   2    2.84    1.21
   7  -7   2   -0.54    1.22
  -7   0   2    1.26    1.03
   0  -7  -2    1.55    1.17
  -7   7  -2    4.44    1.24
   0  -7  -2   -0.36    2.03
  -7   7  -2    1.08    1.15
  -7   7  -2   -2.48    1.46
   7  -7   3   10.99    2.50
  -7   0   3    9.00    3.08
   7  -7   3   10.99    2.48
  -7   0   3    9.10    1.96
   0  -7  -3    8.78    2.21
   0  -7  -3    9.88    2.30
  -7   7  -3   11.28    2.39
   0  -7  -3   11.59    2.32
  -7   7  -3    7.95    2.27
  -7   7  -3    8.82    2.45
   7  -7   4  102.39    9.93
  -7   0   4   93.88    9.09
  -7   0   4   94.72   12.74
   7  -7   4   82.63    8.64
   7  -7   4  124.91   10.76
  -7   0   4  129.72   12.72
   7  -7   4  104.44   10.49
   0  -7  -4  110.02   12.59
   0  -7  -4   95.62   12.13
  -7   7  -4  109.35    9.61
   0  -7  -4   96.59   12.72
  -7   7  -4  140.78   10.76
  -7   7  -4   93.28    9.84
   7  -7   5   11.62    2.99
  -7   0   5   26.02    4.19
  -7   0   5   11.62    3.56
   7  -7   5   21.90    4.80
   7  -7   5   10.06    4.37
  -7   0   5   10.56    2.41
   7  -7   5   16.57    2.97
   0  -7  -5   13.67    2.70
  -7   7  -5   12.49    3.98
   0  -7  -5   12.94    2.82
  -7   7  -5   17.04    4.19
  -7   7  -5   11.28    3.11
   7  -7   6   46.27    5.88
  -7   0   6   44.60    5.02
  -7   0   6   42.21    7.02
   7  -7   6   63.24    6.42
   7  -7   6   46.40    5.49
  -7   0   6   47.30    5.16
   7  -7   6   43.50    5.78
   0  -7  -6   47.30    5.76
   0  -7  -6   43.50    5.22
  -7   7  -6   49.06    7.14
   0  -7  -6   48.27    7.74
  -7   7  -6   53.00    5.34
  -7   7  -6   39.15    8.22
   7  -7   7   68.28    7.29
  -7   0   7   47.48    5.69
  -7   0   7   56.04    8.37
   7  -7   7   67.40    9.43
   7  -7   7   61.21    6.82
  -7   0   7   69.50    6.39
   7  -7   7   51.76    8.67
   0  -7  -7   68.87    7.18
   0  -7  -7   60.85    6.35
  -7   7  -7   63.36    6.24
   0  -7  -7   58.71    6.31
   0  -7  -7   63.42    6.31
  -7   7  -7   72.29    6.60
  -7   7  -7   55.43    6.53
   7  -7   8    7.25    2.52
  -7   0   8    5.76    3.09
  -7   0   8    6.93    3.18
   7  -7   8    6.06    2.03
   7  -7   8    6.17    3.54
  -7   0   8    6.87    1.96
   7  -7   8    5.54    2.07
   0  -7  -8    9.55    2.37
   0  -7  -8    8.62    3.33
  -7   7  -8    5.34    1.94
   0  -7  -8    5.81    3.49
   0  -7  -8    5.58    1.94
  -7   7  -8    8.51    2.09
  -7   7  -8    7.90    2.30
   7  -7   9    1.75    1.78
  -7   0   9    1.75    1.42
  -7   0   9    1.42    1.39
   7  -7   9    1.26    1.49
   7  -7   9    1.46    1.28
   7  -7   9    1.35    1.66
  -7   0   9    2.73    2.23
   7  -7   9    1.46    1.51
   0  -7  -9    0.68    2.64
   0  -7  -9    1.87    1.42
  -7   7  -9    2.93    1.35
   0  -7  -9    3.00    1.55
   0  -7  -9    2.90    2.18
  -7   7  -9    1.31    1.48
  -7   7  -9    1.15    2.66
   7  -7  10  182.48   17.38
  -7   0  10  228.47   19.34
  -7   0  10  175.67   16.48
   7  -7  10  157.31   15.35
   7  -7  10  178.99   19.29
   7  -7  10  181.15   17.40
  -7   0  10  198.21   17.25
   7  -7  10  149.90   14.99
   0  -7 -10  151.47   15.47
   0  -7 -10  177.21   15.72
  -7   7 -10  182.70   16.21
   0  -7 -10  177.21   16.71
   0  -7 -10  164.12   15.47
  -7   7 -10  184.23   16.59
  -7   7 -10  174.86   16.86
   7  -7  11   96.77    9.84
  -7   0  11   99.96   12.74
  -7   0  11   99.55    9.48
   7  -7  11   85.85   11.66
   7  -7  11   85.13    8.47
   7  -7  11  106.62    9.88
  -7   0  11   97.40   12.16
   7  -7  11   81.70   11.77
   0  -7 -11   81.77    8.46
   0  -7 -11   93.75    8.74
  -7   7 -11   90.37    8.46
   0  -7 -11   94.20    9.28
   0  -7 -11   73.15    8.24
  -7   7 -11   92.04   11.89
  -7   7 -11   75.76    9.03
   7  -7  12   44.51    5.69
  -7   0  12   31.56    4.98
  -7   0  12   35.75    4.88
   7  -7  12   41.31    5.11
   7  -7  12   44.67    5.00
   7  -7  12   40.37    5.36
  -7   0  12   55.65    5.38
   7  -7  12   44.35    5.38
   0  -7 -12   36.65    4.95
   0  -7 -12   40.88    4.82
  -7   7 -12   38.23    4.61
   0  -7 -12   35.82    4.93
   0  -7 -12   30.67    6.69
  -7   7 -12   53.54    7.92
  -7   7 -12   29.07    5.25
   7  -7  13  287.82   27.74
  -7   0  13  285.29   27.83
  -7   0  13  284.51   31.90
   7  -7  13  286.01   27.26
   7  -7  13  314.56   28.10
  -7   0  13  281.72   26.99
   7  -7  13  248.17   24.88
   0  -7 -13  249.18   24.61
   0  -7 -13  259.90   28.44
  -7   7 -13  259.27   25.03
   0  -7 -13  295.22   31.84
   0  -7 -13  210.01   22.54
  -7   7 -13  256.75   24.61
  -7   7 -13  306.41   28.97
   7  -7  14    2.10    2.00
  -7   0  14    4.53    2.86
   7  -7  14    0.67    1.78
   7  -7  14    2.68    1.62
  -7   0  14    4.12    1.73
   7  -7  14    2.37    1.82
   0  -7 -14    6.13    1.66
  -7   7 -14    3.15    1.62
   0  -7 -14    2.91    1.85
   0  -7 -14    2.46    1.62
  -7   7 -14    4.23    1.78
   0  -7 -14    1.87    2.55
  -7   7 -14    1.53    3.20
   0   7  15    9.48   13.10
   7  -7  15   12.65    2.77
  -7   0  15   13.08    2.70
   7  -7  15   11.96    2.55
   7  -7  15   10.15    2.50
  -7   0  15    8.87    2.50
   7  -7  15   10.56    2.68
   0  -7 -15   13.64    3.78
   7   0 -15   10.90    2.39
  -7   7 -15   12.68    3.87
   0  -7 -15   10.15    2.55
   0  -7 -15    8.78    3.89
  -7   7 -15   12.29    2.66
  -7   7 -15   13.28    2.55
   0  -7 -15    6.78    2.54
  -7   7 -15    9.50    4.28
   0   7  16   13.98    9.68
   7  -7  16    7.90    3.58
  -7   0  16    6.78    2.12
   0   7  16    2.79    1.96
   7  -7  16    7.34    2.14
   7  -7  16    7.43    2.12
  -7   0  16    9.03    2.32
   7  -7  16    6.75    2.18
   0  -7 -16    8.80    1.93
   7   0 -16    7.30    2.00
   0  -7 -16    5.61    2.09
   0  -7 -16    5.06    2.09
  -7   7 -16    7.92    2.16
  -7   7 -16    5.51    2.07
   0  -7 -16    4.37    3.38
   0  -7 -16    5.25    2.05
  -7   7 -16    9.34    2.30
   0   7  17   21.73   16.66
   7  -7  17   10.22    2.30
  -7   0  17   10.58    3.76
   0   7  17    6.30    2.21
   7  -7  17    7.34    3.67
   7  -7  17    8.31    2.18
  -7   0  17   10.33    2.54
   7  -7  17    8.76    3.78
   0  -7 -17    9.55    2.23
   7   0 -17    9.39    3.49
   0  -7 -17    8.51    2.28
   0  -7 -17    8.44    3.60
  -7   7 -17    9.73    2.39
  -7   7 -17    8.83    2.32
   0  -7 -17    6.76    2.37
   0  -7 -17    6.17    2.30
  -7   7 -17    8.94    2.45
   0   7  18    5.72    9.09
   7  -7  18    6.17    1.91
  -7   0  18    3.26    2.09
   0   7  18    1.80    1.69
   7  -7  18    3.65    2.99
   7  -7  18    4.57    1.78
  -7   0  18    5.83    3.40
   7  -7  18    5.61    3.04
   0  -7 -18    5.58    1.62
   7   0 -18    4.98    1.76
   0  -7 -18    5.56    2.88
   0  -7 -18    2.57    1.73
  -7   7 -18    6.05    1.89
  -7   7 -18    6.53    1.84
   0  -7 -18    4.12    1.87
   0  -7 -18    3.98    1.89
  -7   7 -18    4.28    1.94
   0   7  19   32.42   13.21
   7  -7  19   21.84    3.15
  -7   0  19   19.02    3.20
   0   7  19   14.50    2.99
   7  -7  19   16.21    4.52
   7  -7  19   21.55    3.08
  -7   0  19   21.79    3.49
   7  -7  19   18.85    4.71
   0  -7 -19   19.77    3.06
   7   0 -19   22.42    3.13
   0  -7 -19   18.17    3.06
   0  -7 -19   15.98    2.84
  -7   7 -19   21.14    3.13
  -7   7 -19   15.15    2.91
   0  -7 -19   15.20    3.29
   0  -7 -19   12.72    3.31
  -7   7 -19   15.36    3.04
   0   7  20   35.39   24.47
   7  -7  20   39.22    4.16
  -7   0  20   27.22    5.96
   0   7  20   23.12    4.16
   7  -7  20   24.92    5.56
   7  -7  20   34.63    3.96
  -7   0  20   41.70    7.18
   7  -7  20   32.64    5.81
   0  -7 -20   33.84    3.90
   0  -7 -20   31.79    4.14
   0  -7 -20   25.49    3.87
  -7   7 -20   30.98    3.74
   0  -7 -20   25.58    4.53
   0  -7 -20   17.79    5.49
  -7   7 -20   31.92    4.12
   0   7  21    2.18    4.66
   7  -7  21    0.81    0.99
  -7   0  21    1.10    1.12
   0   7  21    1.17    1.76
   7  -7  21    0.38    1.04
   7  -7  21    0.47    0.97
  -7   0  21    0.88    1.42
   7  -7  21    1.78    1.75
   0  -7 -21    0.67    1.64
   0  -7 -21    0.02    1.13
   0  -7 -21    0.56    1.06
  -7   7 -21    0.63    1.04
   0  -7 -21    1.42    1.66
   0  -7 -21    0.83    1.01
  -7   7 -21    0.52    1.82
   0   7  22    3.87    6.19
   7  -7  22    1.01    1.10
  -7   0  22    1.28    1.19
   0   7  22    0.34    1.19
   7  -7  22    2.00    1.12
   7  -7  22    1.21    1.06
   7  -7  22    1.69    1.10
   7  -7  22    2.34    1.12
   0  -7 -22    0.43    1.15
   7   0 -22    0.92    1.22
  -7   7 -22    1.06    1.12
   0  -7 -22    0.94    1.08
   0  -7 -22    1.13    1.08
  -7   7 -22    2.05    1.93
   0   7  23    5.90    9.95
  -7   0  23    1.46    1.22
   0   7  23    0.65    1.21
   7  -7  23    1.53    1.17
   0   7  23    0.86    2.10
   7  -7  23    2.77    1.80
   7  -7  23    1.96    1.13
   7  -7  23    1.71    1.19
   0  -7 -23    1.71    1.21
   7   0 -23    3.87    1.33
  -7   7 -23    2.82    1.85
   0  -7 -23    1.51    1.76
   0  -7 -23    1.53    1.15
  -7   7 -23    2.14    1.24
   0   7  24    2.99    4.30
  -7   0  24    1.76    1.10
   0   7  24    1.51    1.53
   7  -7  24    1.93    1.01
   0   7  24    1.94    1.75
   7  -7  24    1.76    1.01
   7  -7  24    1.55    1.01
   7  -7  24    1.13    1.03
   0  -7 -24    0.86    0.99
   7   0 -24    2.39    1.31
  -7   7 -24    2.14    1.64
   0  -7 -24    0.40    0.94
   0  -7 -24    0.67    0.99
  -7   7 -24    0.90    1.10
   0   7  25    7.23    5.02
  -7   0  25    3.78    1.42
   0   7  25    1.48    1.04
   7  -7  25    2.45    1.19
   7  -7  25    4.25    1.17
   7  -7  25    3.71    1.96
   7  -7  25    4.82    1.22
   0  -7 -25    3.36    1.89
   7   0 -25    4.77    2.66
  -7   7 -25    5.31    1.24
   0  -7 -25    1.58    1.01
   0  -7 -25    1.91    1.75
  -7   7 -25    3.51    1.30
   0   7  26    1.12    2.86
  -7   0  26    0.81    1.53
   7  -7  26    0.29    1.17
   7  -7  26   -0.31    1.17
   7  -7  26    1.13    0.81
   7  -7  26    0.00    1.19
   0  -7 -26    0.14    0.81
   7   0 -26    0.61    1.08
  -7   7 -26    0.47    0.76
  -7   7 -26    0.23    1.30
   8  -8   1   51.67    5.63
  -8   0   1   54.60    6.05
   8  -8   1   51.15    5.97
   0  -8  -1   52.41    5.70
  -8   8  -1   51.85    5.85
   0  -8  -1   46.63    8.24
  -8   8  -1   51.76    6.05
   8  -8   2   45.93    5.60
  -8   0   2   50.90    5.94
   8  -8   2   60.85    6.26
   0  -8  -2   64.05    6.30
   0  -8  -2   50.66    5.52
  -8   8  -2   45.21    5.56
   0  -8  -2   42.69    5.90
  -8   8  -2   48.74    8.28
  -8   8  -2   54.55    9.18
   8  -8   3   42.68    4.86
  -8   0   3   32.29    4.50
   8  -8   3   41.15    5.16
   8  -8   3   24.40    5.88
   0  -8  -3   31.21    5.96
   0  -8  -3   42.59    6.89
  -8   8  -3   44.73    7.05
   0  -8  -3   37.42    4.86
  -8   8  -3   41.96    4.71
  -8   8  -3   29.40    4.88
   8  -8   4    2.81    2.52
  -8   0   4    9.27    2.45
   8  -8   4   -0.36    2.57
   0  -8  -4    0.88    1.48
  -8   8  -4    0.81    1.51
   0  -8  -4    1.08    1.55
  -8   8  -4    2.52    2.32
   8  -8   5   43.99    7.79
  -8   0   5   37.01    5.04
   8  -8   5   32.28    4.80
   8  -8   5   34.71    4.80
  -8   0   5   35.60    7.12
   8  -8   5   36.49    5.00
   0  -8  -5   43.65    5.54
   0  -8  -5   45.50    4.97
  -8   8  -5   42.39    4.97
   0  -8  -5   40.48    5.02
  -8   8  -5   58.42    5.31
  -8   8  -5   46.97    7.93
   8  -8   6    3.33    1.80
  -8   0   6    7.47    2.63
   8  -8   6    0.86    1.64
   8  -8   6    3.15    1.62
  -8   0   6    2.97    1.60
   8  -8   6    2.30    1.62
   0  -8  -6    1.08    1.87
   0  -8  -6    1.13    1.57
  -8   8  -6    3.00    1.58
   0  -8  -6    1.01    2.61
  -8   8  -6    3.53    1.57
  -8   8  -6    2.27    1.75
   8  -8   7    5.94    2.19
  -8   0   7    6.37    2.03
  -8   0   7    6.37    3.20
   8  -8   7    5.47    2.97
   8  -8   7    6.46    1.98
  -8   0   7    6.05    2.03
   8  -8   7    4.37    3.24
   0  -8  -7    5.92    3.76
   0  -8  -7    4.71    2.93
  -8   8  -7    5.42    1.89
   0  -8  -7    4.89    1.93
  -8   8  -7    6.66    3.11
  -8   8  -7    4.61    2.09
   8  -8   8    5.56    2.03
  -8   0   8    3.54    1.91
  -8   0   8    6.31    2.79
   8  -8   8    2.21    1.71
   8  -8   8    3.11    2.99
  -8   0   8    5.78    2.84
   8  -8   8    4.77    1.93
   0  -8  -8    4.62    2.10
   0  -8  -8    5.00    1.73
  -8   8  -8    4.17    1.69
   0  -8  -8    5.09    3.11
  -8   8  -8    5.11    1.82
  -8   8  -8    4.30    3.18
   8  -8   9    2.59    1.73
  -8   0   9    2.18    1.58
  -8   0   9    4.07    2.50
   8  -8   9    2.34    1.49
   8  -8   9    2.18    1.58
  -8   0   9    2.79    1.53
   8  -8   9    0.81    1.66
   0  -8  -9    0.90    2.86
   0  -8  -9    3.40    1.51
  -8   8  -9    2.34    1.55
   0  -8  -9    4.12    1.64
  -8   8  -9    2.19    1.49
  -8   8  -9    1.33    1.67
   8  -8  10   10.42    2.68
  -8   0  10    8.76    2.91
  -8   0  10    8.28    3.74
   8  -8  10    8.02    2.36
   8  -8  10   13.91    2.64
  -8   0  10   12.97    3.94
   8  -8  10    6.78    2.63
   0  -8 -10   11.37    2.77
   0  -8 -10   13.60    3.67
  -8   8 -10   10.54    2.41
   0  -8 -10   10.38    3.98
  -8   8 -10   13.13    2.43
  -8   8 -10   12.00    2.66
   8  -8  11   15.45    3.02
  -8   0  11   16.12    4.98
  -8   0  11   13.33    4.50
   8  -8  11   12.90    4.37
   8  -8  11   10.63    2.66
  -8   0  11   13.42    2.77
   8  -8  11   11.33    4.34
   0  -8 -11   11.66    4.64
   0  -8 -11   11.33    2.52
  -8   8 -11   12.68    2.54
   0  -8 -11   12.27    2.73
  -8   8 -11   10.90    4.14
  -8   8 -11   15.80    2.93
   8  -8  12   28.75    4.21
  -8   0  12   27.85    4.61
  -8   0  12   22.92    3.80
   8  -8  12   17.87    3.96
   8  -8  12   21.75    3.63
  -8   0  12   28.86    3.74
   8  -8  12   28.08    4.05
   0  -8 -12   26.36    4.08
   0  -8 -12   26.77    3.67
  -8   8 -12   29.87    3.83
   0  -8 -12   26.32    4.01
  -8   8 -12   31.21    5.81
  -8   8 -12   25.84    3.90
   0   8  13   58.45   20.56
   8  -8  13   39.38    6.64
  -8   0  13   30.96    4.95
   8  -8  13   35.21    4.89
   8  -8  13   39.35    6.30
   8  -8  13   45.28    7.23
  -8   0  13   34.02    6.66
   8  -8  13   30.94    4.52
   0  -8 -13   34.85    6.05
  -8   8 -13   51.94    4.95
   0  -8 -13   34.74    4.68
   0  -8 -13   31.14    6.75
  -8   8 -13   41.22    4.50
  -8   8 -13   34.94    4.64
   0   8  14   53.18   36.41
   8  -8  14   51.18    7.84
  -8   0  14   51.33    6.06
   8  -8  14   72.68    6.57
   8  -8  14   52.17    5.74
   8  -8  14   45.54    7.74
  -8   0  14   43.30    5.65
   8  -8  14   49.42    5.52
   0  -8 -14   49.49    5.18
  -8   8 -14   64.34    6.40
   0  -8 -14   46.09    5.78
  -8   8 -14   59.53    5.69
  -8   8 -14   44.22    7.57
   0   8  15    1.10    5.74
   8  -8  15    1.13    1.21
  -8   0  15    0.83    1.31
   8  -8  15    0.68    1.24
   8  -8  15    1.76    1.28
   8  -8  15    2.10    2.03
  -8   0  15    2.19    2.27
   8  -8  15    2.10    1.21
   0  -8 -15    1.84    1.96
   0  -8 -15    2.02    2.05
   0  -8 -15    0.45    1.31
  -8   8 -15    1.57    1.26
  -8   8 -15    0.65    2.05
   0   8  16   24.36   18.03
   8  -8  16   14.70    2.37
  -8   0  16   12.79    3.99
   8  -8  16   11.03    2.48
   8  -8  16   14.70    2.55
   8  -8  16   12.04    2.45
  -8   0  16   13.85    2.93
   8  -8  16   11.01    2.41
   0  -8 -16   15.45    2.34
   0  -8 -16   12.70    2.48
   0  -8 -16    8.58    3.71
  -8   8 -16   13.26    2.34
  -8   8 -16   15.40    3.96
   0   8  17   -1.55    5.16
   8  -8  17    0.83    1.01
  -8   0  17    0.47    1.06
   8  -8  17    0.83    1.03
   8  -8  17    0.36    1.04
   8  -8  17    0.47    1.06
  -8   0  17    0.41    1.17
   8  -8  17    0.41    1.01
   0  -8 -17    1.26    0.92
   0  -8 -17    0.65    0.97
   0  -8 -17    1.62    1.03
  -8   8 -17    0.27    0.99
  -8   8 -17    0.45    1.71
   0   8  18    3.15    4.46
   8  -8  18    0.14    1.42
  -8   0  18    0.32    1.01
   8  -8  18   -0.32    0.94
   8  -8  18    0.67    0.85
   8  -8  18    0.72    1.60
  -8   0  18    1.01    1.21
   8  -8  18    0.74    0.92
   0  -8 -18    0.70    0.88
   0  -8 -18    0.43    1.58
   0  -8 -18    0.63    1.55
  -8   8 -18    0.23    0.95
  -8   8 -18    1.75    1.58
   0   8  19   39.24   13.44
   8  -8  19   38.47    3.53
  -8   0  19   31.20    5.13
   8  -8  19   26.03    3.49
   8  -8  19   34.24    3.62
   8  -8  19   27.27    5.22
  -8   0  19   34.51    4.43
   8  -8  19   26.38    3.42
   0  -8 -19   35.17    3.67
   0  -8 -19   31.86    4.12
   0  -8 -19   19.83    3.80
  -8   8 -19   43.07    3.76
  -8   8 -19   28.68    5.36
   0   8  20    8.65    9.88
   8  -8  20    5.72    2.09
  -8   0  20    6.62    1.53
   8  -8  20    2.93    1.53
   8  -8  20    6.12    2.36
   8  -8  20    5.61    2.37
   8  -8  20    5.60    1.51
   0  -8 -20    3.92    1.42
   0  -8 -20    3.89    1.57
   0  -8 -20    2.43    2.10
   8   0 -20    6.62    1.60
  -8   8 -20    5.96    1.48
  -8   8 -20    6.21    2.41
   0   8  21    0.11    3.98
   8  -8  21    0.79    0.74
  -8   0  21   -0.18    0.88
   8  -8  21    0.34    0.83
   0   8  21    0.41    0.92
   8  -8  21    0.45    1.26
   8  -8  21    1.04    0.83
   8  -8  21    0.54    0.81
   0  -8 -21    0.11    0.68
   0  -8 -21    0.49    0.85
   8   0 -21    0.49    1.51
  -8   8 -21    0.77    0.83
  -8   8 -21    0.20    0.85
   0   8  22   13.67    8.47
  -8   0  22   18.60    2.72
   8  -8  22   14.79    2.27
   8  -8  22   21.46    2.32
   8  -8  22   19.81    2.46
   8  -8  22   20.51    2.32
   0  -8 -22   12.00    3.44
   8   0 -22   19.29    2.97
  -8   8 -22   22.35    3.49
  -8   8 -22   13.31    2.34
  -8   0  23    2.09    1.49
   8  -8  23    3.92    2.14
   8  -8  23    2.45    1.03
   8  -8  23    3.72    1.26
   8  -8  23    3.98    2.10
   8   0 -23    3.20    1.58
  -8   8 -23    6.08    1.30
  -8   8 -23    3.98    1.30
   9  -9   1   13.49    2.34
  -9   0   1   11.98    2.55
   9  -9   1   10.58    2.34
   9  -9   1   10.20    2.36
   0  -9  -1   11.32    2.23
  -9   9  -1   12.41    3.54
   0  -9  -1   10.33    2.36
  -9   9  -1   13.62    2.37
   9  -9   2    5.54    1.73
  -9   0   2    5.29    1.98
   9  -9   2    5.65    1.98
   9  -9   2    6.03    1.89
   9  -9   2    3.92    1.94
   9  -9   2    4.08    1.91
   0  -9  -2    6.98    3.65
   0  -9  -2    6.55    1.78
  -9   9  -2    7.75    2.93
   0  -9  -2    7.23    1.85
  -9   9  -2    8.42    1.87
   9  -9   3    5.06    2.30
  -9   0   3    3.40    1.75
   9  -9   3    1.39    1.62
   9  -9   3    3.33    2.46
   9  -9   3    0.49    1.57
   9  -9   3    1.08    1.58
   0  -9  -3    3.17    1.78
   0  -9  -3    4.57    1.39
  -9   9  -3    2.63    1.48
   0  -9  -3    4.73    1.51
  -9   9  -3    4.34    1.49
   9  -9   4    1.13    0.86
  -9   0   4    0.34    1.03
   9  -9   4   -0.58    0.90
   9  -9   4   -1.39    0.92
   0  -9  -4   -0.59    1.08
   0  -9  -4    0.36    0.81
  -9   9  -4    0.59    0.86
   0  -9  -4    0.65    0.90
  -9   9  -4    0.68    1.46
   9  -9   5   28.66    3.71
  -9   0   5   28.62    5.24
   9  -9   5   28.71    5.04
   9  -9   5   33.79    4.08
   0  -9  -5   41.24    5.07
   0  -9  -5   50.14    5.99
  -9   9  -5   50.54    4.28
   0  -9  -5   42.46    6.35
  -9   9  -5   27.18    4.19
  -9   9  -5   28.03    4.16
   9  -9   6   25.48    3.04
  -9   0   6   31.83    3.96
   9  -9   6   15.45    3.38
   9  -9   6   26.72    3.09
   9  -9   6   14.81    3.38
   0  -9  -6   14.70    3.92
   0  -9  -6   20.64    2.95
  -9   9  -6   26.43    3.13
   0  -9  -6   21.41    3.17
  -9   9  -6   23.23    3.09
  -9   9  -6   13.91    3.26
   9  -9   7    7.61    1.82
  -9   0   7    5.78    2.21
   9  -9   7    2.43    2.91
   9  -9   7    3.76    2.88
   0  -9  -7    6.37    2.25
   0  -9  -7    9.01    1.82
  -9   9  -7    8.40    1.78
   0  -9  -7    7.77    3.04
  -9   9  -7    7.90    2.95
  -9   9  -7    4.43    2.00
   9  -9   8   15.36    2.37
   9  -9   8    9.19    2.27
   9  -9   8   11.66    2.36
   9  -9   8   11.05    2.30
   0  -9  -8   12.59    2.77
   0  -9  -8   13.08    2.28
  -9   9  -8   14.93    2.27
   0  -9  -8   13.06    2.45
  -9   9  -8   15.74    2.43
  -9   9  -8   11.23    3.74
   9  -9   9    7.86    1.85
   9  -9   9    5.18    1.84
   9  -9   9    6.46    1.93
   9  -9   9    7.21    1.84
   0  -9  -9    7.16    2.21
   0  -9  -9    9.32    2.95
  -9   9  -9    9.90    1.91
   0  -9  -9    7.93    1.94
  -9   9  -9    9.03    1.94
  -9   9  -9    8.28    2.05
   9  -9  10    4.03    1.42
  -9   0  10    2.10    1.58
   9  -9  10    2.19    1.46
   9  -9  10    4.34    1.57
   9  -9  10    2.91    1.42
   0  -9 -10    3.78    1.46
  -9   9 -10    5.79    1.42
   0  -9 -10    4.37    1.55
  -9   9 -10    3.63    1.51
  -9   9 -10    3.49    1.51
   0   9  11   18.46   12.79
   9  -9  11   18.66    2.46
  -9   0  11   11.32    2.54
   9  -9  11   14.73    2.45
   9  -9  11   11.60    2.50
  -9   0  11   13.57    2.97
   9  -9  11   12.92    2.32
   0  -9 -11   19.27    2.45
  -9   9 -11   19.25    2.61
   0  -9 -11   18.89    3.98
  -9   9 -11   21.25    2.66
  -9   9 -11   13.24    2.52
   0   9  12    5.61    7.27
   9  -9  12    0.63    0.86
  -9   0  12    1.04    0.97
   9  -9  12    0.72    1.46
   9  -9  12    0.54    0.99
  -9   0  12    0.07    1.12
   9  -9  12    0.09    1.46
   0  -9 -12    1.26    1.46
  -9   9 -12    0.79    0.88
   0  -9 -12    0.09    0.97
  -9   9 -12    0.70    1.44
  -9   9 -12    0.23    0.97
   0   9  13   11.17    6.76
   9  -9  13    4.64    1.40
  -9   0  13    4.01    1.42
   9  -9  13    3.58    2.28
   9  -9  13    3.87    1.51
  -9   0  13    3.47    2.61
   9  -9  13    5.18    2.32
   0  -9 -13    5.25    1.46
  -9   9 -13    6.30    2.39
   0  -9 -13    5.63    2.45
  -9   9 -13    6.35    2.28
  -9   9 -13    4.66    1.55
   0   9  14    3.51    6.24
   9  -9  14    2.84    1.80
  -9   0  14    2.18    1.19
   9  -9  14    2.45    1.96
   9  -9  14    3.49    2.03
  -9   0  14    1.42    1.39
   9  -9  14    2.25    2.00
   0  -9 -14    2.84    1.87
  -9   9 -14    2.81    1.15
   0  -9 -14    3.08    1.30
  -9   9 -14    5.04    1.89
  -9   9 -14    1.44    1.28
   0   9  15   50.99   23.50
   9  -9  15   36.88    3.69
  -9   0  15   27.26    5.72
   9  -9  15   33.23    5.33
   9  -9  15   49.39    5.97
   9  -9  15   31.43    5.29
   0  -9 -15   41.90    3.65
   0  -9 -15   32.08    3.85
  -9   9 -15   48.20    5.47
   0   9  16    4.39    6.40
   9  -9  16    3.62    1.17
  -9   0  16    3.90    1.33
   9  -9  16    2.54    2.00
   9  -9  16    5.07    2.18
   9  -9  16    2.25    2.05
   0  -9 -16    4.03    1.96
   0  -9 -16    3.72    2.02
  -9   9 -16    5.11    2.02
  -9   9 -16    2.48    1.37
   0   9  17    4.73    5.00
   9  -9  17    5.07    1.91
  -9   0  17    2.79    1.46
   9  -9  17    1.58    2.07
   9  -9  17    2.77    1.22
   9  -9  17    3.22    2.05
   0  -9 -17    2.84    1.17
   0  -9 -17    2.41    1.24
  -9   9 -17    4.25    1.85
  -9   9 -17    2.75    1.26
   9  -9  18   35.46    3.04
  -9   0  18   24.47    5.58
   9  -9  18   29.67    4.61
   9  -9  18   24.20    3.24
   9  -9  18   25.62    4.52
   0  -9 -18   26.95    2.82
  -9   9 -18   39.80    5.25
  -9   9 -18   37.33    3.67
  10 -10   1    1.60    1.03
  10 -10   1    2.50    1.71
   0 -10  -1    1.15    0.99
 -10  10  -1    1.82    1.75
   0 -10  -1    2.43    1.21
 -10  10  -1    1.91    1.08
  10 -10   2   15.98    2.03
  10 -10   2    7.95    3.11
  10 -10   2   13.19    1.98
  10 -10   2   10.18    3.17
  10 -10   2    8.71    3.09
   0 -10  -2    8.91    4.01
   0 -10  -2   11.42    1.89
 -10  10  -2   12.86    3.00
   0 -10  -2   10.34    2.16
 -10  10  -2   10.13    2.05
  10 -10   3    7.77    2.28
  10 -10   3    4.82    1.53
   0 -10  -3    1.21    2.19
   0 -10  -3    6.40    1.51
 -10  10  -3    7.57    1.44
   0 -10  -3    7.38    2.54
 -10  10  -3    6.26    2.48
  10 -10   4   38.14    4.57
  10 -10   4   24.38    3.26
  10 -10   4   29.76    4.75
  10 -10   4   27.13    3.31
   0 -10  -4   28.64    3.78
   0 -10  -4   36.79    3.26
 -10  10  -4   29.29    2.97
   0 -10  -4   26.11    3.24
 -10  10  -4   37.67    3.42
  10 -10   5    0.05    0.67
  10 -10   5   -0.50    0.76
  10 -10   5    1.33    0.77
   0 -10  -5   -0.49    0.95
   0 -10  -5   -0.09    1.13
 -10  10  -5   -0.04    0.68
   0 -10  -5    0.81    0.76
 -10  10  -5    0.00    0.65
  10 -10   6   21.30    2.28
  10 -10   6   17.15    3.54
  10 -10   6   16.68    2.36
  10 -10   6   10.60    3.67
  10 -10   6   17.42    2.32
   0 -10  -6   16.52    2.73
   0 -10  -6   19.30    3.54
 -10  10  -6   19.25    2.19
   0 -10  -6   19.92    2.52
 -10  10  -6   16.66    3.65
   0  10   7    3.24    4.32
  10 -10   7    0.47    0.70
  10 -10   7    0.09    0.72
  10 -10   7    0.32    0.74
  10 -10   7   -0.43    0.79
  10 -10   7   -0.65    0.77
   0 -10  -7    0.68    0.72
 -10  10  -7    0.07    0.63
   0 -10  -7    1.37    0.77
 -10  10  -7    0.25    0.77
   0  10   8    6.91    7.66
  10 -10   8    5.87    1.35
  10 -10   8    3.76    1.33
  10 -10   8    6.44    2.23
  10 -10   8    3.85    1.42
  10 -10   8    4.88    1.37
   0 -10  -8    6.30    1.35
 -10  10  -8    8.20    2.18
   0 -10  -8    6.30    2.27
 -10  10  -8    7.03    1.44
   0  10   9   -2.05    4.03
  10 -10   9    0.45    0.83
  10 -10   9    0.65    0.79
  10 -10   9    1.12    1.37
  10 -10   9    1.19    0.85
  10 -10   9    0.47    0.81
   0 -10  -9    0.83    1.33
 -10  10  -9    2.27    1.15
   0 -10  -9    1.26    0.83
 -10  10  -9    0.63    0.81
  10 -10  10    0.13    0.79
  10 -10  10    0.40    1.39
  10 -10  10    0.52    0.81
   0 -10 -10    0.56    0.79
   0 -10 -10    0.65    0.90
 -10  10 -10    0.59    0.70
  -1   1   0 6405.64 1370.42
   1   0   0 4689.37  986.49
   0  -1   0 6923.57 1455.94
   0  -1   0 5894.53 1243.75
   1   0   0 5728.74 1201.85
   0  -1   0 4867.34 1005.51
   1   0   0 5491.54 1157.90
  -1   1   0 6008.81 1261.97
  -1   1   0 6114.85 1294.68
   1   0   0 5966.44 1250.12
   0  -1   0 5337.28 1127.31
   1   0   0 5662.91 1169.84
  -1   1   0 5800.94 1226.48
   0  -1   0 5847.80 1224.86
  -1   1   0 6253.16 1311.31
   0  -1   0 4814.17 1021.40
   0  -1   0 6491.47 1359.20
   1   0   0 6224.65 1293.46
  -1   1   0 5733.02 1212.03
  -1   1   0 5497.60 1165.52
   1   0   0 6598.32 1383.58
   0  -1   0 5405.13 1134.97
   1   0   0 5979.30 1232.34
   1   0   0 6337.42 1314.15
  -1   1   0 5563.47 1177.20
   0  -1   0 5138.64 1082.67
   1   0   0 5840.86 1213.65
  -1   1   0 5035.81 1070.17
   1  -1   0 6959.48 1479.69
   0   1   0 6653.27 1470.89
  -1   0   0 6463.62 1351.14
   1  -1   0 5421.12 1147.03
   0   1   0 5366.48 1134.27
  -1   0   0 5929.66 1247.02
   1  -1   0 5716.79 1208.09
   0   1   0 5567.72 1147.77
  -1   0   0 5411.23 1143.88
   1  -1   0 5332.90 1126.86
   1  -1   0 5959.24 1261.61
  -1   0   0 5751.59 1208.54
   0   1   0 5322.28 1123.98
  -1   0   0 5413.84 1118.78
   0   1   0 5287.38 1111.66
   1  -1   0 5146.78 1089.35
   1  -1   0 5879.52 1231.12
   0   1   0 6174.25 1302.09
  -1   0   0 5271.00 1106.57
   0   1   0 6372.30 1334.71
  -1   0   0 5987.13 1246.25
   1  -1   0 6477.48 1365.68
   0   1   0 5192.55 1081.70
   1  -1   0 5369.44 1137.55
  -1   0   0 5788.50 1219.98
   0   1   0 5956.49 1249.11
   1  -1   0 5703.24 1203.90
  -1   0   0 4788.99  992.65
  -1   0   0 5983.28 1244.58
   1  -1   0 5522.74 1169.54
   0   1   0 6932.58 1449.24
  -1   0   0 6230.37 1295.91
   0  -1   1 1303.75  184.52
  -1   1   1 1839.33  221.13
   1   0   1 1897.73  233.87
   0  -1   1 1750.70  219.74
   1   0   1 1679.69  209.72
   1   0   1 1502.88  189.90
  -1   1   1 1843.72  229.57
  -1   1   1 1754.43  221.31
   1   0   1 1825.84  223.54
   0  -1   1 1880.69  234.95
   1   0   1 1390.31  170.97
   0  -1   1 2114.79  261.20
  -1   1   1 1827.44  227.48
  -1   1   1 1643.06  202.74
   0  -1   1 1787.98  224.08
   1   0   1 2143.85  263.98
   1   0   1 1896.25  232.30
   0  -1   1 1637.27  204.06
   1   0   1 2153.89  264.96
  -1   1   1 1781.33  221.92
   0  -1   1 1792.44  220.57
  -1   1   1 1753.94  218.49
   1   0   1 1756.50  213.48
   0  -1   1 1587.13  197.90
   1   0   1 1739.50  213.81
   0  -1   1 1865.61  231.01
  -1   1   1 1895.98  238.19
   1   0   1 1854.87  227.64
   0  -1   1 1652.45  205.08
   0   1  -1 1700.24  235.72
   1  -1  -1 1837.28  220.82
  -1   0  -1 1852.46  228.85
   1  -1  -1 1663.32  207.55
   0   1  -1 1778.75  221.65
  -1   0  -1 1589.09  200.73
   0   1  -1 1806.44  213.27
  -1   0  -1 2040.67  253.62
   0   1  -1 1843.68  217.95
   1  -1  -1 1787.93  222.64
   1  -1  -1 1801.48  225.99
  -1   0  -1 1764.38  215.70
   0   1  -1 1840.14  230.04
  -1   0  -1 2071.76  250.44
   0   1  -1 1676.38  208.01
   1  -1  -1 1805.97  224.87
   0   1  -1 1851.58  231.55
   1  -1  -1 1845.19  225.11
  -1   0  -1 1800.16  223.36
   1  -1  -1 1795.05  224.13
  -1   0  -1 2166.34  266.13
   1  -1  -1 1976.31  245.90
  -1   0  -1 1897.31  234.64
   1  -1  -1 1680.38  211.36
   1  -1  -1 2008.77  249.21
  -1   0  -1 2220.26  269.13
  -1   0  -1 1489.00  183.91
   0   1  -1 1878.23  230.52
   1  -1  -1 1911.83  240.65
  -1   0  -1 1679.37  206.14
   0   1  -1 2040.99  249.68
   0  -1   2    7.20    1.19
  -1   1   2    5.33    0.41
   1   0   2    4.16    0.49
   1   0   2    6.08    0.49
  -1   1   2    5.65    0.74
   1   0   2    5.88    0.31
  -1   1   2    4.89    0.47
   0  -1   2    4.19    0.50
   1   0   2    5.24    0.32
  -1   1   2    4.52    0.50
   0  -1   2    5.22    0.47
  -1   1   2    5.24    0.40
   1   0   2    3.87    0.45
  -1   1   2    4.50    0.77
   0  -1   2    4.19    0.34
   1   0   2    4.82    0.36
   0  -1   2    5.29    0.43
  -1   1   2    4.41    0.49
   1   0   2    4.57    0.32
   0  -1   2    4.25    0.40
   0  -1   2    5.27    0.38
  -1   1   2    5.18    0.79
   0  -1   2    6.15    0.56
   0   1  -2    3.89    1.21
   1  -1  -2    4.34    0.34
   0   1  -2    3.76    0.36
  -1   0  -2    4.14    0.47
   0   1  -2    4.44    0.27
   1  -1  -2    4.12    0.47
   1  -1  -2    5.81    0.49
  -1   0  -2    5.36    0.22
   0   1  -2    4.61    0.49
  -1   0  -2    4.84    0.56
   0   1  -2    4.62    0.38
   1  -1  -2    4.41    0.45
   1  -1  -2    4.91    0.23
  -1   0  -2    5.16    0.47
  -1   0  -2    5.11    0.41
   0   1  -2    5.85    0.52
  -1   0  -2    5.52    0.38
   1  -1  -2    6.80    0.74
   1  -1  -2    4.28    0.45
  -1   0  -2    4.12    0.32
  -1   0  -2    4.43    0.38
   0   1  -2    5.78    0.54
   1  -1  -2    3.69    0.47
  -1   0  -2    3.96    0.61
   0   1  -2    4.79    0.34
  -1   1   3 4515.03  983.88
   0  -1   3 5012.92 1116.25
   1   0   3 5669.26 1170.15
  -1   1   3 5203.38 1064.57
  -1   1   3 5378.83 1104.21
   0  -1   3 5634.01 1158.29
   1   0   3 5575.45 1147.91
   1   0   3 5786.29 1199.38
  -1   1   3 6241.68 1289.00
  -1   1   3 5458.83 1129.77
   0  -1   3 5338.51 1106.46
   1   0   3 5591.73 1145.88
   0  -1   3 5323.92 1100.41
  -1   1   3 5340.60 1105.32
   0  -1   3 4945.51 1025.08
  -1   1   3 5961.27 1209.73
   1   0   3 7099.99 1458.44
  -1   1   3 6150.04 1265.66
   1   0   3 5495.71 1130.84
   0  -1   3 5721.86 1170.76
   1   0   3 5117.47 1054.79
  -1   1   3 5422.63 1117.81
   0  -1   3 4635.38  961.83
  -1   1   3 5757.11 1189.54
   1   0   3 5431.47 1116.43
   0  -1   3 5141.05 1059.95
   1   0   3 5870.09 1207.12
   0  -1   3 5759.57 1180.65
   1   0   3 4809.78  995.92
   0  -1   3 5164.88 1063.77
   0   1  -3 6887.15 1504.86
  -1   0  -3 7084.25 1452.73
   0   1  -3 4618.28  953.30
   1  -1  -3 5272.95 1083.57
  -1   0  -3 5384.75 1109.68
   0   1  -3 3872.95  794.94
  -1   0  -3 5308.30 1099.48
   1  -1  -3 4534.90  945.38
  -1   0  -3 5607.60 1127.76
   1  -1  -3 5271.54 1088.41
   0   1  -3 5492.80 1135.80
  -1   0  -3 5093.36 1049.77
   0   1  -3 5401.58 1112.40
   1  -1  -3 5162.21 1068.35
   0   1  -3 5302.20 1097.71
   1  -1  -3 5269.55 1070.24
  -1   0  -3 4636.19  964.24
   1  -1  -3 5774.60 1194.11
  -1   0  -3 6646.72 1361.02
   0   1  -3 5381.63 1101.44
  -1   0  -3 5134.76 1063.39
   1  -1  -3 5669.53 1169.12
   1  -1  -3 5195.96 1074.74
  -1   0  -3 5589.50 1145.12
   0   1  -3 5821.18 1198.54
   1  -1  -3 6153.35 1268.49
  -1   0  -3 5604.45 1151.38
   0   1  -3 5916.53 1213.92
   1  -1  -3 5294.72 1096.90
  -1   0  -3 5375.03 1104.93
   0   1  -3 5087.48 1045.45
  -1   1   4 3404.89  640.23
   0  -1   4 3587.48  700.59
   1   0   4 4801.96  844.69
  -1   1   4 4402.10  769.52
  -1   1   4 3041.34  535.78
   0  -1   4 3886.33  679.22
   1   0   4 3657.82  644.52
   1   0   4 3582.62  636.80
  -1   1   4 3437.65  612.51
  -1   1   4 3949.32  694.42
   0  -1   4 4082.40  719.47
   1   0   4 3866.79  679.08
   0  -1   4 3843.66  676.13
  -1   1   4 3795.39  675.73
   0  -1   4 3729.52  658.80
  -1   1   4 3991.40  692.73
   1   0   4 3492.36  621.24
  -1   1   4 3883.11  685.84
   1   0   4 4025.71  712.11
   0  -1   4 3738.80  656.48
   1   0   4 3460.46  614.40
  -1   1   4 3819.03  672.31
   0  -1   4 3829.26  677.49
  -1   1   4 3900.89  693.18
   1   0   4 3748.48  658.59
   0  -1   4 4089.63  718.87
   1   0   4 3879.82  682.59
   0  -1   4 3939.76  692.53
   1   0   4 3162.89  561.45
   0  -1   4 3906.86  686.27
   0   1  -4 3695.43  713.89
  -1   0  -4 3688.63  652.04
   0   1  -4 3238.22  567.12
   1  -1  -4 3599.89  625.95
  -1   0  -4 3912.27  688.06
   0   1  -4 3931.97  686.49
  -1   0  -4 3606.78  640.02
   1  -1  -4 3657.16  649.88
  -1   0  -4 3912.22  669.02
   1  -1  -4 3729.09  657.29
   0   1  -4 4075.58  718.48
  -1   0  -4 4267.85  726.05
  -1   0  -4 3769.32  662.74
   0   1  -4 3833.44  674.96
   1  -1  -4 3882.27  685.68
   0   1  -4 3640.95  644.66
   1  -1  -4 4247.05  732.60
  -1   0  -4 3539.43  628.61
   1  -1  -4 3999.78  704.79
  -1   0  -4 3438.51  608.62
   0   1  -4 4134.03  720.49
  -1   0  -4 3860.60  682.91
   1  -1  -4 3220.30  575.27
   0   1  -4 3794.54  675.30
   1  -1  -4 4009.88  707.79
  -1   0  -4 3964.25  695.49
   0   1  -4 3820.47  672.37
   1  -1  -4 4015.62  708.28
  -1   0  -4 3794.14  668.46
   0   1  -4 3801.99  665.78
   1  -1  -4 3858.21  681.97
  -1   0  -4 3538.89  624.92
   0   1  -4 3708.22  651.75
  -1   1   5 2765.08  433.44
   0  -1   5 1793.06  309.66
  -1   1   5 2046.68  296.80
  -1   1   5 2526.63  359.00
   1   0   5 2261.55  330.48
   0  -1   5 2534.62  360.36
   1   0   5 3187.91  463.99
  -1   1   5 2313.24  342.89
  -1   1   5 2426.72  350.56
   0  -1   5 2573.42  373.05
   1   0   5 2407.38  352.05
   0  -1   5 2413.00  349.10
  -1   1   5 2519.63  369.83
   0  -1   5 1950.44  286.40
  -1   1   5 2434.57  346.22
   1   0   5 2281.59  334.83
  -1   1   5 2497.63  361.84
   1   0   5 2388.73  347.63
   0  -1   5 2392.52  343.13
   1   0   5 2958.13  423.84
  -1   1   5 2802.60  403.47
   0  -1   5 2281.68  334.08
  -1   1   5 2465.15  361.82
   1   0   5 2236.61  328.30
   0  -1   5 2503.74  361.93
  -1   1   5 2433.83  354.71
   1   0   5 2426.29  352.11
   0  -1   5 2494.64  359.16
   1   0   5 2304.92  335.32
   0  -1   5 2408.98  347.55
   0   1  -5 2055.22  339.49
  -1   0  -5 2206.66  322.94
   1  -1  -5 2584.11  363.75
  -1   0  -5 2265.32  331.33
   0   1  -5 2100.80  302.67
  -1   0  -5 3121.62  449.53
   1  -1  -5 2071.42  305.47
  -1   0  -5 2620.31  364.48
   1  -1  -5 2355.64  344.05
   0   1  -5 2543.05  369.29
  -1   0  -5 2417.80  335.46
  -1   0  -5 2275.78  334.06
   0   1  -5 2428.18  351.42
   1  -1  -5 2352.10  343.07
   0   1  -5 2722.71  393.54
   1  -1  -5 2273.31  323.10
  -1   0  -5 2508.91  369.40
   1  -1  -5 2499.59  362.04
  -1   0  -5 2354.85  346.28
   0   1  -5 2429.19  348.42
  -1   0  -5 2483.56  361.93
   1  -1  -5 2373.54  344.35
   0   1  -5 2351.56  343.61
   1  -1  -5 2402.20  349.68
  -1   0  -5 2225.01  327.15
   0   1  -5 2328.60  337.59
   1  -1  -5 2419.33  355.43
  -1   0  -5 2729.14  394.01
   0   1  -5 2499.93  359.70
  -1   0  -5 2127.78  314.76
   0   1  -5 2384.05  347.28
  -1   1   6  474.52   55.70
   0  -1   6  650.74   69.84
   1   0   6  554.97   48.70
  -1   1   6  550.73   46.83
   0  -1   6  703.76   55.43
  -1   1   6  604.22   48.07
   1   0   6  643.17   53.60
   0  -1   6  715.76   56.42
   1   0   6  695.58   61.53
  -1   1   6  619.47   55.63
  -1   1   6  616.50   51.62
   0  -1   6  520.07   45.32
   1   0   6  631.69   55.72
   0  -1   6  669.20   56.29
  -1   1   6  591.55   51.01
   0  -1   6  686.80   57.70
  -1   1   6  721.52   58.67
  -1   1   6  684.71   57.68
   1   0   6  581.76   52.68
   0  -1   6  702.65   57.57
  -1   1   6  690.63   57.61
   0  -1   6  548.91   48.16
  -1   1   6  592.43   50.95
   1   0   6  610.96   52.07
   0  -1   6  623.56   52.86
  -1   1   6  575.05   51.98
   1   0   6  564.83   51.02
   0  -1   6  624.19   52.32
   1   0   6  580.23   50.05
   0  -1   6  606.66   53.07
   0   1  -6  851.29   86.12
   1  -1  -6  657.85   52.23
  -1   0  -6  671.02   55.75
   0   1  -6  653.57   53.90
  -1   0  -6  699.39   61.49
   1  -1  -6  725.40   61.42
   1  -1  -6  638.81   53.43
  -1   0  -6  643.15   49.85
   0   1  -6  539.30   48.88
  -1   0  -6  621.02   53.00
   0   1  -6  542.83   46.80
   0   1  -6  591.14   52.68
  -1   0  -6  514.55   45.57
   1  -1  -6  585.36   48.74
   1  -1  -6  637.79   53.85
  -1   0  -6  579.30   52.34
   0   1  -6  617.39   51.13
  -1   0  -6  508.75   45.66
   1  -1  -6  603.60   53.15
   0   1  -6  532.02   46.81
  -1   0  -6  533.83   47.64
   1  -1  -6  585.97   52.39
  -1   0  -6  563.74   50.77
   0   1  -6  683.38   57.37
   1  -1  -6  628.50   53.58
  -1   0  -6  560.61   48.61
   0   1  -6  602.09   50.59
  -1   0  -6  587.83   50.72
   0   1  -6  610.39   53.34
   1   0   7 5654.20 1262.59
  -1   1   7 7118.00 1550.32
   0  -1   7 4448.48 1033.04
   1   0   7 4330.37  907.30
  -1   1   7 6998.34 1428.59
   0  -1   7 5824.97 1174.23
  -1   1   7 4963.72 1004.39
   1   0   7 5213.99 1066.77
   0  -1   7 4856.31  980.48
   1   0   7 4216.92  887.69
  -1   1   7 5161.76 1070.87
  -1   1   7 5516.42 1128.66
   0  -1   7 5563.13 1142.80
  -1   1   7 5184.36 1076.23
   1   0   7 4960.01 1029.38
   0  -1   7 4840.76  998.55
  -1   1   7 4879.75 1016.79
   0  -1   7 6410.05 1316.40
  -1   1   7 4580.07  936.50
   1   0   7 3772.34  793.50
  -1   1   7 5634.62 1165.22
   1   0   7 5465.15 1128.44
   0  -1   7 5227.32 1069.34
  -1   1   7 5568.04 1144.44
   0  -1   7 4044.10  848.18
  -1   1   7 5538.75 1150.09
   1   0   7 5534.16 1140.48
   0  -1   7 5546.20 1140.08
  -1   1   7 5345.43 1104.44
   1   0   7 5554.29 1147.33
   0  -1   7 5398.87 1107.30
  -1   1   7 5444.33 1124.23
   1   0   7 5082.06 1049.66
   0  -1   7 5448.96 1117.72
   1  -1  -7 5151.40 1036.49
  -1   0  -7 5097.14 1047.81
   0   1  -7 4862.48 1003.35
  -1   0  -7 5714.11 1178.78
   1  -1  -7 6290.13 1296.72
   1  -1  -7 5292.02 1089.29
  -1   0  -7 5025.82 1005.33
   0   1  -7 5082.71 1049.91
  -1   0  -7 4755.59  986.42
   0   1  -7 5469.45 1127.20
   0   1  -7 5108.15 1056.30
  -1   0  -7 5411.59 1115.72
   1  -1  -7 4893.28  995.97
   1  -1  -7 5529.41 1135.26
  -1   0  -7 5381.96 1110.67
   0   1  -7 5491.33 1125.71
  -1   0  -7 5439.67 1118.06
   1  -1  -7 5402.02 1112.68
   0   1  -7 3983.84  842.29
  -1   0  -7 4582.14  948.19
   1  -1  -7 5421.63 1122.94
  -1   0  -7 5182.00 1072.62
   0   1  -7 5358.91 1101.47
   1  -1  -7 5189.58 1070.39
  -1   0  -7 5246.29 1083.70
   0   1  -7 5333.67 1098.04
  -1   0  -7 5277.86 1091.31
   0   1  -7 5263.12 1083.23
   1   0   8  141.48   19.14
  -1   1   8  119.16   14.68
   0  -1   8  125.79   13.87
   1   0   8  131.91    8.31
   0  -1   8  119.44    5.88
  -1   1   8  142.38    6.67
   1   0   8  135.76    7.47
   0  -1   8  116.73    5.72
   1   0   8  152.39    9.00
  -1   1   8  126.42    7.16
  -1   1   8  134.18    8.06
   1   0   8  139.36    8.24
   0  -1   8  142.00    8.24
  -1   1   8  134.66    8.13
   0  -1   8  145.40    8.29
  -1   1   8  135.71    7.88
   1   0   8  126.66    8.04
  -1   1   8  144.65    8.38
   1   0   8  136.72    9.73
   0  -1   8  138.26    8.58
  -1   1   8  122.25    7.38
   0  -1   8  155.43    9.23
  -1   1   8  141.63    8.53
   1   0   8  143.30    8.62
   0  -1   8  131.91    7.86
  -1   1   8  142.33    8.46
   1   0   8  146.00    8.82
   0  -1   8  124.00    7.30
  -1   1   8  139.59    8.33
   1   0   8  133.35    8.04
   0  -1   8  140.28    8.02
   0   1  -8  152.62   14.68
   1  -1  -8  116.47    5.56
  -1   0  -8  121.10    6.87
   1  -1  -8  152.87    8.85
   0   1  -8  131.10    7.54
  -1   0  -8  112.77    7.36
   1  -1  -8  123.73    7.97
   1  -1  -8  127.04    7.27
   0   1  -8  124.86    7.52
  -1   0  -8  139.14    8.38
   0   1  -8  146.03    8.55
  -1   0  -8  145.48    9.90
   1  -1  -8  144.67    8.20
   1  -1  -8  137.33    7.90
  -1   0  -8  126.78    7.95
   0   1  -8  133.24    7.47
  -1   0  -8  111.01    6.71
   1  -1  -8  132.67    7.81
   0   1  -8  117.21    7.68
  -1   0  -8  162.96    9.90
   1  -1  -8  132.25    7.90
  -1   0  -8  131.64    7.90
   0   1  -8  140.33    8.15
   1  -1  -8  130.29    7.79
  -1   0  -8  147.78    8.74
   0   1  -8  133.17    7.68
  -1   0  -8  139.99    8.47
   0   1  -8  138.82    8.11
   1   0   9   12.18    4.19
  -1   1   9   14.34    3.29
   0  -1   9   27.06    4.39
   1   0   9   14.41    1.60
  -1   1   9   13.10    1.26
   0  -1   9   15.94    0.67
  -1   1   9   13.85    0.81
   0  -1   9   14.46    0.63
  -1   1   9   16.84    1.12
   0  -1   9   17.20    1.31
   1   0   9   17.54    0.72
  -1   1   9   17.61    1.44
   1   0   9   14.36    1.40
   0  -1   9   15.63    2.07
   0  -1   9   16.53    1.33
  -1   1   9   15.38    1.40
   1   0   9   15.80    1.55
   1   0   9   16.21    1.49
   0  -1   9   16.14    1.71
  -1   1   9   18.19    1.33
   0  -1   9   20.83    2.48
   1   0   9   16.79    1.53
   0  -1   9   18.26    1.40
  -1   1   9   13.53    2.12
   1   0   9   19.84    1.53
   0  -1   9   17.16    1.93
  -1   1   9   16.19    2.16
   1   0   9   17.56    1.46
   0  -1   9   15.67    1.31
   0   1  -9   14.61    4.17
   1  -1  -9   14.70    0.59
  -1   0  -9   15.90    1.60
   1  -1  -9   12.72    1.40
   0   1  -9   16.05    1.24
  -1   0  -9   12.72    1.48
   1  -1  -9   15.92    1.51
   1  -1  -9   16.32    1.17
  -1   0  -9   15.56    0.68
   0   1  -9   16.79    1.91
  -1   0  -9   18.49    1.55
   0   1  -9   16.34    1.40
  -1   0  -9   15.71    1.46
   1  -1  -9   18.14    2.02
  -1   0  -9   15.94    1.48
   0   1  -9   16.26    1.19
  -1   0  -9   14.50    1.91
   1  -1  -9   15.31    1.96
   0   1  -9   14.73    1.51
  -1   0  -9   15.13    1.84
   1  -1  -9   21.10    1.48
  -1   0  -9   14.84    1.42
   1  -1  -9   15.83    2.09
  -1   0  -9   15.20    1.51
   0   1  -9   16.70    1.30
  -1   0  -9   15.81    1.46
   0   1  -9   15.92    1.37
   1   0  10  708.71   81.09
  -1   1  10  452.19   61.89
   0  -1  10  528.74   65.69
   1   0  10  563.09   51.27
  -1   1  10  635.84   55.57
   0  -1  10  545.31   44.10
  -1   1  10  592.38   47.28
   1   0  10  560.21   48.04
   0  -1  10  635.68   50.45
   1   0  10  614.31   54.71
  -1   1  10  571.58   49.31
   0  -1  10  583.71   51.31
  -1   1  10  592.07   52.57
   1   0  10  600.24   53.49
   0  -1  10  576.91   53.56
  -1   1  10  596.95   53.11
   0  -1  10  550.71   48.99
  -1   1  10  630.68   54.48
   1   0  10  728.72   63.63
   0  -1  10  675.07   58.69
  -1   1  10  607.35   53.78
   1   0  10  637.48   56.37
   0  -1  10  607.92   52.71
  -1   1  10  651.48   56.87
   0  -1  10  721.59   63.26
  -1   1  10  609.29   54.53
   1   0  10  600.69   55.90
   0  -1  10  595.40   52.84
  -1   1  10  625.07   57.28
   1   0  10  587.88   52.73
   0  -1  10  573.79   50.81
  -1   1  10  603.86   53.67
   1   0  10  600.69   53.56
   0  -1  10  565.01   50.07
   0   1 -10  581.49   78.39
   1  -1 -10  623.21   49.35
  -1   0 -10  565.14   48.43
   1  -1 -10  588.83   52.43
   0   1 -10  641.24   57.39
  -1   0 -10  562.67   50.57
   1  -1 -10  589.32   53.15
   1  -1 -10  574.60   49.78
  -1   0 -10  596.52   48.85
   0   1 -10  577.73   50.79
  -1   0 -10  603.69   56.37
   0   1 -10  612.51   54.48
  -1   0 -10  511.00   48.97
   1  -1 -10  591.24   52.14
  -1   0 -10  616.90   54.77
   0   1 -10  606.05   52.71
   1  -1 -10  547.51   50.52
   0   1 -10  672.24   61.57
   1  -1 -10  592.94   52.64
  -1   0 -10  564.53   50.66
   0   1 -10  614.26   56.46
   1  -1 -10  607.40   53.67
  -1   0 -10  588.80   52.64
   0   1 -10  614.00   53.85
  -1   0 -10  586.62   52.52
   0   1 -10  603.05   53.63
   1   0  11 1248.68  198.24
  -1   1  11 1694.01  253.64
   0  -1  11 1256.68  198.82
   1   0  11 1725.97  215.32
  -1   1  11 1132.74  144.81
   0  -1  11 1782.08  207.13
  -1   1  11 1599.61  186.50
   1   0  11 1476.48  180.06
   0  -1  11 1594.70  185.87
   1   0  11 1254.67  160.55
  -1   1  11 1505.27  184.36
   0  -1  11 1572.32  196.63
  -1   1  11 1593.01  197.90
   1   0  11 1482.58  185.97
  -1   1  11 1545.61  193.24
   0  -1  11 1396.06  174.86
  -1   1  11 1760.51  213.95
   1   0  11 1371.43  173.81
   0  -1  11 1593.62  197.00
  -1   1  11 1440.32  180.79
   1   0  11 1383.36  174.98
   0  -1  11 1369.99  170.83
  -1   1  11 1539.78  193.84
   0  -1  11 1507.45  189.97
  -1   1  11 1527.51  192.25
   1   0  11 1504.91  189.12
   0  -1  11 1517.27  189.57
  -1   1  11 1535.42  195.06
   1   0  11 1528.03  195.11
   0  -1  11 1395.81  174.77
  -1   1  11 1598.28  198.84
   1   0  11 1855.00  232.61
   0  -1  11 1492.55  185.97
   0   1 -11 1501.06  231.74
   1  -1 -11 1653.32  192.29
  -1   0 -11 1508.94  185.99
   1  -1 -11 1774.92  219.80
   0   1 -11 1534.76  189.32
  -1   0 -11 1381.22  174.51
   1  -1 -11 1344.43  171.42
   1  -1 -11 1445.07  178.02
  -1   0 -11 1593.52  188.87
   0   1 -11 1504.28  185.96
  -1   0 -11 1529.32  192.11
   0   1 -11 1559.51  194.61
  -1   0 -11 1237.25  158.47
   1  -1 -11 1604.31  198.32
  -1   0 -11 1483.34  186.06
   0   1 -11 1521.44  188.22
   1  -1 -11 1421.99  180.11
   0   1 -11 1350.35  171.83
  -1   0 -11 1196.81  152.01
   1  -1 -11 1664.74  205.96
  -1   0 -11 1499.98  187.72
   0   1 -11 1487.08  189.57
   1  -1 -11 1587.76  197.09
  -1   0 -11 1538.64  196.10
   0   1 -11 1550.86  192.60
  -1   0 -11 1447.88  186.12
   0   1 -11 1642.47  203.91
   1   0  12  739.24   78.28
  -1   1  12  643.94   72.45
   0  -1  12  449.06   56.62
   1   0  12  412.16   36.97
  -1   1  12  447.85   38.23
   0  -1  12  398.34   30.73
  -1   1  12  549.61   40.41
   1   0  12  455.21   36.74
   0  -1  12  448.74   33.41
   1   0  12  514.10   43.66
  -1   1  12  443.45   36.59
   0  -1  12  448.88   38.34
  -1   1  12  490.49   41.67
   1   0  12  491.88   44.60
   0  -1  12  514.19   45.45
  -1   1  12  497.11   42.26
  -1   1  12  509.04   41.15
   0  -1  12  550.31   45.09
  -1   1  12  475.76   40.01
   1   0  12  430.94   39.96
   0  -1  12  590.88   48.11
  -1   1  12  463.44   39.47
   1   0  12  445.66   38.79
   0  -1  12  477.29   39.49
  -1   1  12  542.25   44.65
  -1   1  12  516.31   43.99
   1   0  12  480.62   41.40
   0  -1  12  503.95   44.69
  -1   1  12  521.85   46.11
   1   0  12  503.00   42.89
   0  -1  12  481.77   40.53
  -1   1  12  453.18   41.51
   1   0  12  472.30   41.00
   0  -1  12  482.61   40.84
   1  -1 -12  472.47   34.76
  -1   0 -12  385.52   32.31
   1  -1 -12  464.87   40.21
   0   1 -12  499.35   41.40
  -1   0 -12  448.48   38.88
   1  -1 -12  460.56   40.28
   1  -1 -12  479.50   40.64
  -1   0 -12  440.98   34.08
   0   1 -12  444.15   38.75
  -1   0 -12  481.95   41.54
   0   1 -12  477.68   43.39
   1  -1 -12  482.76   42.60
  -1   0 -12  489.92   44.51
   0   1 -12  492.45   41.02
  -1   0 -12  425.55   38.65
   1  -1 -12  442.62   39.49
   0   1 -12  472.63   40.93
  -1   0 -12  617.89   51.40
   1  -1 -12  532.50   44.62
  -1   0 -12  486.75   44.26
   0   1 -12  492.99   44.08
   1  -1 -12  436.75   39.96
  -1   0 -12  496.65   42.32
   0   1 -12  477.74   40.37
  -1   0 -12  475.44   41.13
   0   1 -12  495.42   42.12
   1   0  13  337.21   42.53
  -1   1  13  304.79   38.18
   0  -1  13  556.27   58.31
   1   0  13  451.94   35.14
  -1   1  13  380.35   31.52
   0  -1  13  335.63   22.85
  -1   1  13  349.37   23.41
   1   0  13  353.31   26.95
   0  -1  13  334.10   22.44
   1   0  13  350.25   28.44
  -1   1  13  363.48   28.86
   0  -1  13  328.72   26.54
  -1   1  13  392.21   32.91
   1   0  13  378.19   30.15
   0  -1  13  364.38   28.80
  -1   1  13  368.93   29.31
   1   0  13  382.01   29.96
  -1   1  13  328.90   25.21
   0  -1  13  310.87   24.86
  -1   1  13  345.25   26.09
   1   0  13  417.45   32.24
   0  -1  13  340.43   26.81
  -1   1  13  341.08   27.09
   0  -1  13  340.61   26.20
   1   0  13  349.24   30.50
  -1   1  13  421.68   32.10
  -1   1  13  377.44   30.24
   1   0  13  376.70   32.33
   0  -1  13  350.38   28.10
  -1   1  13  350.67   30.26
   0  -1  13  345.27   27.20
   1   0  13  343.06   27.80
  -1   1  13  394.91   30.89
   1   0  13  360.54   29.16
   0  -1  13  359.54   28.28
   0   1 -13  454.82   51.33
   1  -1 -13  325.30   22.56
  -1   0 -13  349.08   26.11
   1  -1 -13  334.46   27.27
   0   1 -13  323.73   27.67
  -1   0 -13  319.40   26.30
   1  -1 -13  361.89   29.27
   1  -1 -13  324.87   25.85
  -1   0 -13  310.04   22.70
   0   1 -13  339.89   26.14
   0   1 -13  377.04   30.05
   1  -1 -13  348.62   27.45
  -1   0 -13  368.17   29.49
   0   1 -13  355.83   27.74
   0   1 -13  365.96   29.40
  -1   0 -13  322.42   27.58
   1  -1 -13  323.23   27.40
   0   1 -13  312.15   28.23
  -1   0 -13  318.08   25.40
   1  -1 -13  364.97   31.29
  -1   0 -13  368.80   29.54
   0   1 -13  362.04   28.82
   1  -1 -13  343.87   27.40
  -1   0 -13  361.26   28.97
   0   1 -13  352.79   29.78
   0   1 -13  370.82   29.34
  -1   0 -13  364.70   29.43
   1   0  14   27.27   11.39
  -1   1  14   10.40    5.43
   0  -1  14   20.31    6.21
   1   0  14   17.92    2.09
  -1   1  14   21.10    1.94
   0  -1  14   15.54    0.94
   1   0  14   17.24    1.17
   0  -1  14   18.58    0.90
  -1   1  14   15.92    1.44
   0  -1  14   20.89    1.78
   1   0  14   17.42    1.94
  -1   1  14   18.40    1.85
   1   0  14   17.27    1.98
   1   0  14   16.52    1.91
  -1   1  14   16.26    1.44
  -1   1  14   16.34    1.37
   1   0  14   17.25    1.82
   0  -1  14   14.75    1.60
  -1   1  14   18.10    1.76
   1   0  14   21.01    1.94
   0  -1  14   17.27    1.53
  -1   1  14   17.09    1.76
  -1   1  14   19.52    2.00
   1   0  14   16.44    1.91
   0  -1  14   16.23    2.73
  -1   1  14   17.31    2.82
   1   0  14   17.06    1.98
   0  -1  14   19.20    1.76
  -1   1  14   21.45    2.99
   1   0  14   18.19    2.02
   0  -1  14   18.03    1.82
   0   1 -14   28.48    7.52
  -1   0 -14   16.88    1.76
   1  -1 -14   15.63    1.98
   0   1 -14   19.03    1.89
  -1   0 -14   20.06    2.03
   1  -1 -14   16.16    3.04
  -1   0 -14   17.15    1.96
   1  -1 -14   18.82    1.42
  -1   0 -14   15.29    1.26
   0   1 -14   16.37    2.18
   0   1 -14   19.47    2.88
   1  -1 -14   19.29    1.82
  -1   0 -14   18.42    1.94
   0   1 -14   17.22    1.66
   0   1 -14   25.62    2.14
  -1   0 -14   16.95    1.80
   1  -1 -14   17.36    2.52
   0   1 -14   17.94    1.94
  -1   0 -14   18.01    2.52
   1  -1 -14   18.48    1.87
  -1   0 -14   18.01    2.02
   0   1 -14   21.93    1.94
   1  -1 -14   19.16    2.81
  -1   0 -14   17.36    1.94
   0   1 -14   17.97    2.72
   0   1 -14   17.31    1.76
   1   0  15    3.15    3.74
  -1   1  15    1.85    4.62
   0  -1  15    2.97    3.17
   1   0  15    1.78    1.55
  -1   1  15    2.88    0.85
   1   0  15    1.21    0.49
  -1   1  15    1.64    0.58
   0  -1  15    1.94    1.17
  -1   1  15    1.13    1.39
   1   0  15    1.28    0.86
   0  -1  15    1.33    0.83
  -1   1  15    2.43    0.83
   1   0  15    1.76    0.92
   1   0  15    1.75    0.85
  -1   1  15    2.30    0.63
   0  -1  15    2.55    1.15
  -1   1  15    1.49    0.58
   1   0  15    2.68    0.83
   0  -1  15    1.73    1.17
  -1   1  15    1.64    0.76
   1   0  15    1.12    0.83
   0  -1  15    0.94    0.65
  -1   1  15    1.28    0.81
  -1   1  15    2.18    0.90
   1   0  15    1.58    0.88
  -1   1  15    1.06    0.81
   1   0  15    1.33    0.88
   0  -1  15    0.99    1.21
  -1   1  15    1.71    0.86
   1   0  15    3.36    1.49
   0  -1  15    1.28    1.30
   0   1 -15    1.80    3.81
  -1   0 -15    2.70    0.49
   0   1 -15    1.22    0.83
  -1   0 -15    1.17    0.88
   1  -1 -15    3.58    0.92
  -1   0 -15    0.43    0.88
   1  -1 -15    1.37    0.56
  -1   0 -15    1.12    0.36
   0   1 -15    0.81    0.83
   1  -1 -15    1.30    0.77
  -1   0 -15    1.60    0.86
   0   1 -15    1.42    1.13
  -1   0 -15    1.22    0.79
   1  -1 -15    1.37    0.74
   0   1 -15    3.06    0.88
   1  -1 -15    5.25    1.39
  -1   0 -15    1.51    0.92
   0   1 -15    1.12    0.83
   1  -1 -15    1.73    0.85
  -1   0 -15    2.02    0.88
   1   0  16   21.21   13.91
  -1   1  16   30.10    6.76
   0  -1  16   18.21   11.48
   1   0  16   19.93    2.50
  -1   1  16   20.58    2.21
   0  -1  16   25.71    2.45
   1   0  16   18.85    1.93
  -1   1  16   21.46    2.39
   0  -1  16   23.50    1.98
  -1   1  16   20.71    2.28
   1   0  16   22.15    2.37
   0  -1  16   20.94    2.19
  -1   1  16   19.54    2.19
   1   0  16   20.60    3.51
   1   0  16   20.53    2.23
  -1   1  16   18.60    2.52
   0  -1  16   15.22    1.85
  -1   1  16   19.75    2.34
   1   0  16   20.38    3.09
   0  -1  16   18.32    1.98
  -1   1  16   20.26    3.00
   1   0  16   21.25    2.25
   0  -1  16   21.88    1.89
  -1   1  16   26.25    2.28
  -1   1  16   21.46    3.45
   0  -1  16   21.50    2.18
  -1   1  16   20.47    2.18
   0  -1  16   21.10    2.07
   1   0  16   19.75    3.51
  -1   1  16   21.75    3.35
   1   0  16   25.26    2.41
   0  -1  16   22.00    2.23
  -1   0 -16   18.05    1.49
   1  -1 -16   22.18    2.55
   0   1 -16   23.77    3.29
  -1   0 -16   16.39    3.47
   1  -1 -16   24.77    2.45
  -1   0 -16   21.61    2.34
   1  -1 -16   18.62    2.23
  -1   0 -16   18.06    1.57
   0   1 -16   20.76    1.80
   0   1 -16   23.28    2.27
   1  -1 -16   22.36    2.10
  -1   0 -16   20.40    2.30
   0   1 -16   20.83    1.96
   0   1 -16   25.94    3.69
  -1   0 -16   19.02    2.18
   1  -1 -16   20.73    1.98
   0   1 -16   21.05    2.36
  -1   0 -16   25.51    2.99
   1  -1 -16   19.52    2.21
  -1   0 -16   30.50    3.74
   0   1 -16   21.63    2.23
  -1   0 -16   19.70    2.28
   0   1 -16   20.47    2.09
   1   0  17    2.45    3.58
  -1   1  17    2.12    3.15
   0  -1  17    2.10    3.63
  -1   1  17    1.69    1.46
   0  -1  17    0.97    1.03
   1   0  17    2.66    0.49
  -1   1  17    0.76    0.61
  -1   1  17    1.76    1.55
   1   0  17    1.71    0.99
   0  -1  17    1.15    1.48
  -1   1  17    0.79    1.49
   1   0  17    1.78    1.01
   0  -1  17    1.13    0.92
   1   0  17    1.55    0.94
  -1   1  17    1.30    0.68
   0  -1  17    3.15    0.79
  -1   1  17    1.44    0.61
   1   0  17    1.85    0.85
   0  -1  17    1.01    1.22
  -1   1  17    3.13    1.33
   0  -1  17    0.77    0.72
  -1   1  17    2.07    0.90
  -1   1  17    0.29    1.48
   1   0  17    2.10    1.01
   0  -1  17    1.91    0.88
  -1   1  17    2.09    0.90
   1   0  17    2.68    1.01
   0  -1  17    1.01    1.33
  -1   1  17    0.90    0.95
   1   0  17    1.89    0.95
   0  -1  17    1.22    0.90
  -1   0 -17    0.65    0.81
   1  -1 -17    0.79    1.01
   0   1 -17    0.74    0.92
  -1   0 -17    0.36    1.58
   1  -1 -17    1.80    0.95
  -1   0 -17    0.94    0.97
   1  -1 -17    1.21    0.59
   0   1 -17    0.76    0.68
   1  -1 -17    1.69    0.85
  -1   0 -17    2.66    0.97
   0   1 -17    3.24    0.81
   0   1 -17    1.60    1.03
  -1   0 -17    0.67    0.94
   1  -1 -17    0.43    0.83
   0   1 -17    0.86    0.97
   1  -1 -17    3.53    1.53
  -1   0 -17    1.13    0.99
   0   1 -17    0.72    1.48
   1  -1 -17    1.84    0.94
  -1   0 -17    0.83    0.94
   0   1 -17    0.74    0.90
   1   0  18  137.97   23.46
  -1   1  18  140.58   30.57
   0  -1  18  139.65   23.59
  -1   1  18  152.78   10.85
   1   0  18  128.33   10.45
   0  -1  18  156.11   13.42
  -1   1  18  131.07    9.16
   0  -1  18  129.43    9.28
  -1   1  18  129.34    9.86
   1   0  18  127.20   10.13
   0  -1  18  126.39    9.73
  -1   1  18  129.46   10.02
   1   0  18  124.84   10.11
   0  -1  18  131.98   10.06
   1   0  18  108.68    9.07
  -1   1  18  133.03   10.76
   0  -1  18  117.10    8.91
  -1   1  18  127.52    8.80
   1   0  18  129.14    9.59
   0  -1  18  135.78    9.61
  -1   1  18  120.83    9.16
   1   0  18  133.28   12.14
   0  -1  18  127.45    9.45
  -1   1  18  139.68   10.27
  -1   1  18  128.73    9.86
   1   0  18  128.48   10.17
   0  -1  18  128.83    9.79
  -1   1  18  129.82    9.88
   0  -1  18  127.45    9.52
   1   0  18  125.76    9.95
  -1   1  18  121.85   11.87
   1   0  18  135.29   10.22
   0  -1  18  123.98    9.55
   1  -1 -18  102.21    9.12
   0   1 -18  126.68    9.66
  -1   0 -18  143.64   10.52
   1  -1 -18  124.61    9.79
  -1   0 -18  133.57   10.27
   1  -1 -18  126.89    8.58
   0   1 -18  122.27    8.74
   1  -1 -18  127.54    9.68
  -1   0 -18  122.18    9.90
   0   1 -18  124.01    9.43
   0   1 -18  122.18   10.06
  -1   0 -18  115.70   11.91
   1  -1 -18  125.34   10.92
   0   1 -18  131.59   12.25
  -1   0 -18  117.41   10.40
   1  -1 -18  123.71    9.59
  -1   0 -18  133.31   10.40
   0   1 -18  125.99    9.70
   1  -1 -18  126.68   11.84
  -1   0 -18  129.25   10.15
   0   1 -18  133.75   11.93
   1   0  19   93.88   17.18
  -1   1  19   74.75   16.55
   0  -1  19  110.14   19.12
  -1   1  19   74.03    6.22
   0  -1  19   74.43    6.37
  -1   1  19   66.98    5.16
  -1   1  19   76.91    6.37
   1   0  19   75.55    8.60
   0  -1  19   75.89    6.24
  -1   1  19   78.03    6.42
   1   0  19   75.26    8.62
   0  -1  19   80.01    8.58
   1   0  19   80.01    8.53
   0  -1  19   93.59    7.84
  -1   1  19   70.51    6.39
   1   0  19   78.86    7.86
   0  -1  19   87.74    6.28
  -1   1  19   81.84    6.24
   0  -1  19   68.28    5.60
   1   0  19   74.79    6.24
  -1   1  19   76.37    6.30
   1   0  19   78.50    8.80
   0  -1  19   79.93    8.47
  -1   1  19   78.84    8.33
   1   0  19   70.99    8.64
   0  -1  19   79.40    6.13
  -1   1  19   71.50    6.30
   0  -1  19   77.52    8.10
   1   0  19   79.40    8.74
   1  -1 -19   99.53   10.24
   0   1 -19   71.95    7.95
  -1   0 -19   83.68    6.66
   1  -1 -19   61.35    8.08
  -1   0 -19   60.86    6.03
   1  -1 -19   76.21    6.48
   0   1 -19   75.42    6.76
   1  -1 -19   74.95    6.01
  -1   0 -19   74.74    8.46
   0   1 -19   78.12    7.68
   1  -1 -19   74.86    6.26
   0   1 -19   72.90    9.43
  -1   0 -19   81.72    6.75
   1  -1 -19   75.99    5.83
   0   1 -19   75.60    6.37
  -1   0 -19   73.04    5.69
   1  -1 -19   72.83    6.17
  -1   0 -19   73.98    8.56
   0   1 -19   73.91    6.30
   1  -1 -19   78.86    6.40
  -1   0 -19   76.95    8.92
   0   1 -19   76.91    6.24
   1   0  20    7.45    6.26
  -1   1  20    5.31    6.10
   0  -1  20    7.90   10.54
   0  -1  20    6.55    1.37
  -1   1  20    8.89    1.80
   1   0  20    9.28    1.82
   0  -1  20    6.31    1.66
   1   0  20    4.89    1.66
  -1   1  20    5.88    2.07
   0  -1  20    5.27    1.35
  -1   1  20    4.91    1.22
   1   0  20   12.05    1.62
   0  -1  20    4.79    1.40
  -1   1  20    5.88    2.28
   0  -1  20    5.85    1.40
  -1   1  20    9.14    1.76
   1   0  20    7.63    1.80
   0  -1  20    6.39    1.78
   1  -1 -20    7.61    2.00
   0   1 -20    5.22    1.62
  -1   0 -20    5.49    1.71
   0   1 -20    5.56    1.21
   1  -1 -20    6.87    1.55
  -1   0 -20    5.49    1.73
   0   1 -20    5.85    1.46
   1  -1 -20    5.51    1.69
   0   1 -20    4.86    2.09
  -1   0 -20    8.46    1.85
   1  -1 -20    6.87    1.46
  -1   0 -20    6.03    2.23
   1  -1 -20    9.95    1.73
  -1   0 -20    9.25    1.84
   0   1 -20    5.51    1.69
   1  -1 -20    6.64    2.68
  -1   0 -20    6.15    1.76
   0   1 -20    6.35    1.62
   1   0  21  540.44  102.86
  -1   1  21  500.19   80.80
   0  -1  21  542.51   84.05
   0  -1  21  493.55   48.34
  -1   1  21  528.67   52.30
   1   0  21  484.72   49.37
   0  -1  21  499.31   53.85
   1   0  21  616.27   62.32
  -1   1  21  647.93   60.52
   0  -1  21  431.09   43.83
  -1   1  21  530.18   51.74
  -1   1  21  483.35   49.28
   1   0  21  468.06   47.78
   0  -1  21  512.07   51.67
   1  -1 -21  547.67   58.74
   0   1 -21  548.68   52.71
  -1   0 -21  491.59   52.46
   0   1 -21  502.62   50.83
   1  -1 -21  492.44   49.67
  -1   0 -21  557.69   54.66
   0   1 -21  480.17   48.95
   1  -1 -21  427.54   45.03
   0   1 -21  578.88   56.94
  -1   0 -21  430.57   51.42
   1  -1 -21  490.48   49.96
  -1   0 -21  486.03   49.24
   0   1 -21  478.89   52.77
   1  -1 -21  501.49   50.09
  -1   0 -21  510.19   51.26
   0   1 -21  509.53   50.50
   1   0  22   89.76   24.36
  -1   1  22  150.77   26.91
   0  -1  22  141.82   26.66
  -1   1  22  124.09   10.42
   1   0  22   99.42   12.59
   0  -1  22  111.08    9.95
   1   0  22  119.52   10.24
   0  -1  22  120.83   11.75
  -1   1  22  126.05   10.63
   1   0  22  127.58   14.05
   0  -1  22  122.32   10.56
   1  -1 -22  100.17    9.81
   0   1 -22  130.71   12.67
  -1   0 -22   97.06    9.07
   1  -1 -22  112.35    9.68
  -1   0 -22  109.75   10.11
   0   1 -22  113.20   12.34
   1  -1 -22  105.28   10.08
   0   1 -22   88.98   10.22
  -1   0 -22  126.33   11.15
   1  -1 -22  121.26   10.45
  -1   0 -22  105.28   12.74
   0   1 -22  106.67    9.82
   1  -1 -22  106.45   12.22
  -1   0 -22  105.46   12.54
   0   1 -22  103.45    9.28
   1   0  23   29.70   17.15
  -1   1  23   16.08   16.48
   0  -1  23   14.86   10.61
  -1   1  23   15.74    3.00
   1   0  23   16.52    3.00
   0  -1  23   17.49    2.86
   1   0  23   17.96    4.48
   0  -1  23   18.80    2.54
  -1   1  23   17.47    2.93
   1   0  23   17.56    3.22
   0  -1  23   17.07    2.84
   1  -1 -23   18.94    3.26
   0   1 -23   19.88    2.73
  -1   0 -23   15.56    2.86
   1  -1 -23   15.17    2.66
  -1   0 -23   16.28    2.81
   0   1 -23   13.33    2.63
   1  -1 -23   17.16    3.54
   0   1 -23   18.96    3.65
  -1   0 -23   16.03    3.33
   1  -1 -23   16.53    2.95
  -1   0 -23   17.74    3.02
   0   1 -23   16.01    2.81
   1  -1 -23   17.06    2.77
  -1   0 -23   18.32    3.00
   0   1 -23   15.13    2.68
   1   0  24   86.57   24.36
  -1   1  24  109.46   25.37
   0  -1  24   68.46   34.88
  -1   1  24   85.98   11.55
   1   0  24   89.83    8.92
   0  -1  24   88.44   11.39
   1   0  24  120.04    9.97
   0  -1  24   74.43    9.43
  -1   1  24   89.56    8.62
   1   0  24   96.65    9.48
   0  -1  24   87.02    8.64
   1  -1 -24   93.93    8.82
   0   1 -24   86.39    7.99
  -1   0 -24   80.58   11.10
   1  -1 -24   84.67    8.31
  -1   0 -24   89.38   11.44
   0   1 -24   87.53    8.67
   1  -1 -24  113.83   10.85
   0   1 -24   97.55   14.34
  -1   0 -24  101.51   12.58
   1  -1 -24   87.10   11.42
  -1   0 -24   89.07    8.98
   0   1 -24   92.02   11.30
   1  -1 -24   88.95    8.22
  -1   0 -24   88.43    8.85
   0   1 -24   79.66   10.40
   1   0  25   64.01   19.56
  -1   1  25   84.52   20.31
   0  -1  25   49.57   18.60
  -1   1  25   50.11    6.05
   1   0  25   52.50    9.01
   0  -1  25   50.77    6.12
   1   0  25   58.15    8.35
   0  -1  25   43.34    5.58
  -1   1  25   53.07    8.47
   1   0  25   55.81    9.18
   0  -1  25   54.50    6.13
   1  -1 -25   50.20    6.15
   0   1 -25   60.02    5.72
  -1   0 -25   64.73    6.30
   1  -1 -25   53.61    5.81
  -1   0 -25   53.22    6.17
   0   1 -25   51.51    7.79
   1  -1 -25   71.71    7.74
   0   1 -25   55.54    7.59
  -1   0 -25   53.90    6.44
   1  -1 -25   49.57    5.90
  -1   0 -25   51.83    9.01
   0   1 -25   51.69    5.87
   1  -1 -25   50.72    6.19
  -1   0 -25   54.06    8.46
   0   1 -25   45.36    5.87
   1   0  26  607.06  110.93
  -1   1  26  578.63  109.03
   0  -1  26  442.98   94.18
  -1   1  26  584.32   70.92
   1   0  26  607.81   68.55
   0  -1  26  644.46   71.55
   1   0  26  692.89   75.11
   0  -1  26  575.59   72.45
  -1   1  26  642.27   70.47
   1   0  26  590.87   66.77
   0  -1  26  630.56   70.45
   1  -1 -26  639.42   73.44
   0   1 -26  602.20   64.84
  -1   0 -26  646.10   68.53
   1  -1 -26  605.37   69.81
  -1   0 -26  601.12   67.68
   0   1 -26  561.38   67.93
   1  -1 -26  581.58   67.45
   0   1 -26  592.58   69.54
  -1   0 -26  646.44   72.97
   1  -1 -26  603.68   72.07
  -1   0 -26  610.94   68.38
   0   1 -26  536.77   61.91
   1  -1 -26  629.06   70.44
  -1   0 -26  551.92   62.77
   0   1 -26  563.57   67.54
   1   0  27   20.78   12.20
  -1   1  27   20.55   11.42
   0  -1  27   24.22   12.49
  -1   1  27   17.94    3.27
   1   0  27   14.29    5.22
   0  -1  27   16.66    5.15
   1   0  27   12.49    4.41
  -1   1  27   16.53    5.33
   1   0  27   18.35    3.40
   0  -1  27   15.80    3.11
   1  -1 -27   14.91    3.22
   0   1 -27   13.12    4.50
  -1   0 -27   15.24    4.77
   1  -1 -27   10.34    4.50
  -1   0 -27   13.80    3.09
   0   1 -27   10.13    4.50
   1  -1 -27   14.27    3.80
   0   1 -27   16.23    4.10
  -1   0 -27   13.93    3.04
   1  -1 -27   14.93    3.17
  -1   0 -27   15.76    5.16
   0   1 -27   16.93    4.75
   1  -1 -27   13.26    3.04
  -1   0 -27   13.84    4.86
   0   1 -27   13.46    4.75
   1   0  28  369.09   95.89
  -1   1  28  732.66  100.62
   0  -1  28  424.07   80.31
  -1   1  28  398.56   46.96
   1   0  28  408.62   43.45
   0  -1  28  438.12   45.82
   1   0  28  540.94   53.90
  -1   1  28  425.64   44.98
   1   0  28  471.62   47.17
   0  -1  28  474.39   52.14
   1  -1 -28  398.74   45.14
   0   1 -28  436.61   43.39
  -1   0 -28  381.81   39.54
   1  -1 -28  376.32   42.71
  -1   0 -28  414.89   43.75
   1  -1 -28  426.36   54.03
   0   1 -28  431.45   46.81
  -1   0 -28  308.75   38.86
   1  -1 -28  388.97   46.33
  -1   0 -28  422.02   43.81
   0   1 -28  395.61   41.72
   1  -1 -28  435.58   45.28
  -1   0 -28  435.96   45.72
   0   1 -28  464.28   48.23
   1   0  29   77.38   24.20
  -1   1  29  128.57   25.51
   0  -1  29   67.54   38.02
  -1   1  29   79.79    8.89
   1   0  29   84.09    8.96
   0  -1  29   95.52    9.27
   1   0  29  103.86    9.27
  -1   1  29   80.69   11.86
   1   0  29   86.05    8.73
   0  -1  29   84.34    9.28
   1  -1 -29   93.93    8.60
   0   1 -29  107.48   12.02
  -1   0 -29   85.76   11.32
   1  -1 -29   85.19   11.41
  -1   0 -29   87.40    9.07
   1  -1 -29   71.08    9.91
   0   1 -29  107.28   10.74
  -1   0 -29   73.85    8.67
   1  -1 -29   76.34    8.64
  -1   0 -29   78.73    8.53
   0   1 -29   73.46   11.10
   1  -1 -29   91.47    8.74
  -1   0 -29   88.57    9.63
   0   1 -29   76.05   11.84
   1   0  30   26.91   20.62
  -1   1  30   66.01   15.51
   0  -1  30   50.11   14.46
  -1   1  30   30.64    6.12
   1   0  30   27.00    4.39
   0  -1  30   29.56    4.23
   1   0  30   36.68    6.60
  -1   1  30   28.57    4.26
   0  -1  30   34.02    6.35
   1   0  30   32.91    4.39
   1  -1 -30   30.48    5.74
   0   1 -30   39.99    4.19
  -1   0 -30   38.18    3.99
   1  -1 -30   19.72    4.23
  -1   0 -30   27.87    4.16
   0   1 -30   29.58    4.97
   1  -1 -30   32.33    7.57
  -1   0 -30   42.17    5.07
   1  -1 -30   31.34    5.96
  -1   0 -30   30.44    4.26
   0   1 -30   29.72    3.99
   1  -1 -30   26.93    5.88
  -1   0 -30   31.27    4.14
   0   1 -30   29.22    4.14
   1   0  31   30.24   11.98
  -1   1  31   42.82   13.49
   0  -1  31   33.45   19.93
  -1   1  31   27.44    3.76
   1   0  31   26.66    3.67
   0  -1  31   25.03    3.78
   1   0  31   26.14    3.94
  -1   1  31   24.97    5.38
   1   0  31   24.41    3.85
   0  -1  31   26.50    3.65
   1  -1 -31   31.30    3.62
  -1   0 -31   32.62    3.51
   0   1 -31   34.02    3.60
   1  -1 -31   17.27    3.92
  -1   0 -31   19.77    3.74
   1  -1 -31   28.28    4.25
   0   1 -31   33.01    4.07
  -1   0 -31   25.28    4.10
   1  -1 -31   26.16    3.56
  -1   0 -31   23.62    3.56
   0   1 -31   24.74    3.74
   1  -1 -31   27.22    3.76
  -1   0 -31   25.84    3.65
   0   1 -31   25.30    5.24
   1   0  32   17.47    8.08
  -1   1  32   18.33    7.99
   0  -1  32   10.51    7.61
  -1   1  32    9.73    3.27
   1   0  32    7.18    2.16
   0  -1  32    6.82    2.02
  -1   1  32   10.04    2.02
   0  -1  32   12.94    3.24
   1   0  32    9.46    2.09
   1  -1 -32   14.45    2.02
   0   1 -32   11.28    1.98
  -1   0 -32   11.96    2.00
   1  -1 -32    3.90    2.02
  -1   0 -32    8.60    3.20
   1  -1 -32   10.00    2.43
   0   1 -32   11.57    3.49
  -1   0 -32    6.17    2.12
   1  -1 -32   10.45    1.98
  -1   0 -32    9.90    2.14
   0   1 -32    9.97    2.12
   1  -1 -32    9.05    3.11
  -1   0 -32    7.84    2.02
   0   1 -32    7.63    1.98
   1   0  33    2.68    5.22
  -1   1  33    4.86    8.02
   0  -1  33    3.67    7.93
  -1   1  33    3.62    1.31
   1   0  33    2.46    1.35
   0  -1  33    2.66    2.03
  -1   1  33    2.97    1.31
   1   0  33    3.54    1.26
   0  -1  33    3.31    1.30
   1  -1 -33    3.08    1.26
  -1   0 -33    3.47    2.00
   0   1 -33    3.74    1.30
  -1   0 -33    2.14    1.39
   1  -1 -33    1.89    1.40
   0   1 -33    3.13    1.39
   1  -1 -33    2.05    1.28
  -1   0 -33    3.15    1.35
   0   1 -33    3.87    2.12
   1  -1 -33    1.94    1.22
  -1   0 -33    2.28    2.05
   0   1 -33    3.29    1.31
   1   0  34    2.05    3.58
  -1   1  34    3.02    3.62
   0  -1  34    1.30    3.71
  -1   1  34    1.39    0.94
   1   0  34    0.92    0.97
   0  -1  34    0.47    0.88
  -1   1  34    0.02    2.16
   1   0  34    1.46    0.94
   0  -1  34    0.29    0.88
   1  -1 -34    0.63    0.88
  -1   0 -34    1.01    0.86
   0   1 -34    1.67    0.86
  -1   0 -34    0.65    0.88
   0   1 -34    0.76    0.83
   1  -1 -34    0.76    0.88
  -1   0 -34    0.50    0.97
   0   1 -34    0.72    0.95
   1  -1 -34    0.76    0.94
  -1   0 -34    0.95    0.92
   0   1 -34    1.44    1.57
   1   0  35    5.20    4.30
  -1   1  35    7.90    5.02
   0  -1  35    4.88    4.64
  -1   1  35    3.99    1.39
   1   0  35    4.01    2.02
   0  -1  35    3.42    1.28
  -1   1  35    4.03    2.10
   1   0  35    2.97    1.94
   0  -1  35    3.87    2.10
   1  -1 -35    4.28    1.12
   0   1 -35    4.52    1.76
  -1   0 -35    5.18    1.40
   0   1 -35    2.99    1.22
   1  -1 -35    3.56    1.40
  -1   0 -35    3.56    2.00
   0   1 -35    3.92    1.40
   1  -1 -35    3.27    1.26
  -1   0 -35    4.66    1.46
  -1   2   0 2048.60  324.85
   1   1   0 2001.14  323.45
   2  -1   0 2706.04  369.50
  -1  -1   0 2203.71  319.67
  -2   1   0 2416.50  329.40
  -1   2   0 2377.37  341.81
   1  -2   0 2344.67  336.49
   1   1   0 2114.13  302.59
  -1  -1   0 2384.30  342.08
   2  -1   0 2331.69  331.92
  -2   1   0 2500.04  355.76
   1   1   0 2253.81  316.34
   2  -1   0 2226.30  323.30
  -1  -1   0 1964.04  277.69
   1  -2   0 2366.67  327.26
  -2   1   0 2413.30  345.54
  -1   2   0 2394.12  332.01
  -1   2   0 2184.54  315.62
   2  -1   0 2386.41  340.39
  -2   1   0 2557.79  362.97
   1   1   0 2333.98  329.47
  -1  -1   0 2612.41  367.04
  -1   2   0 2046.28  296.67
  -2   1   0 2263.27  322.40
  -1   2   0 2226.66  320.28
   1   1   0 2786.53  382.64
   2  -1   0 2273.13  320.50
   1  -2   0 2398.98  343.13
  -1  -1   0 2054.07  282.98
   2  -1   0 2493.78  347.99
  -1   2   0 2396.77  343.27
   1  -2   0 2375.29  338.90
   1   1   0 2169.52  313.69
  -1  -1   0 2103.60  304.66
   1  -2   0 2409.78  344.78
   1   1   0 2335.94  325.24
  -1  -1   0 2438.29  336.47
   2  -1   0 2081.58  300.27
  -2   1   0 2859.32  403.60
   1  -2   0 2363.00  339.30
   1  -2   0 2467.47  350.95
  -1   2   0 2275.20  321.39
   2  -1   0 2219.70  320.10
  -2   1   0 2478.86  358.29
   1   1   0 1711.36  241.82
  -1  -1   0 2444.72  339.84
   1   1   0 2258.92  312.61
  -1   2   0 2441.84  350.14
   2  -1   0 2972.31  414.57
   1  -2   0 2333.51  333.83
  -1  -1   0 2234.20  306.95
  -1  -1   0 2319.71  317.78
   2  -1   0 2393.80  339.89
   1  -2   0 2336.37  335.05
  -2   1   0 2111.75  303.82
  -1   2   0 2334.93  338.36
  -1  -1   0 2088.85  287.63
   1   1   0 2425.21  327.26
  -2   1   0 2613.47  369.79
  -1   2   0 2571.97  370.94
   2  -1   1 2336.75  361.39
  -1   2   1 2010.57  328.84
   1  -2   1 2301.70  373.48
  -1  -1   1 3166.38  462.84
   1   1   1 1988.58  297.90
   2  -1   1 3005.45  427.27
  -2   1   1 2602.64  363.85
  -1   2   1 2649.53  395.50
   1  -2   1 2420.07  359.19
   1   1   1 2710.44  400.97
  -1  -1   1 2473.30  361.66
   2  -1   1 2480.88  365.31
  -2   1   1 2485.43  364.39
   1   1   1 2216.80  325.80
   1  -2   1 2531.25  360.29
   2  -1   1 2377.90  352.83
  -1  -1   1 2509.07  363.03
  -2   1   1 1952.60  293.44
  -1   2   1 2528.52  366.16
  -1   2   1 2558.04  378.35
   2  -1   1 2517.36  370.01
  -2   1   1 2691.82  395.68
   1   1   1 2595.05  374.45
  -1  -1   1 2619.50  382.33
   2  -1   1 2014.85  295.88
  -2   1   1 3084.82  447.01
   1  -2   1 2334.63  346.37
  -1   2   1 2397.16  359.77
   1   1   1 2580.48  370.82
  -1  -1   1 2737.97  387.33
   2  -1   1 2589.72  374.83
  -1   2   1 2305.73  344.23
   1  -2   1 2454.54  362.41
   1   1   1 2361.60  349.98
  -1  -1   1 2839.46  415.15
   1   1   1 1808.49  265.12
  -1  -1   1 2572.81  363.24
   2  -1   1 2459.92  361.59
   1  -2   1 2281.50  342.59
  -2   1   1 2930.64  428.66
   1  -2   1 2502.12  370.42
   2  -1   1 1916.04  288.97
  -1   2   1 2394.92  349.28
   1   1   1 2848.92  406.56
  -2   1   1 2422.55  359.25
  -1  -1   1 2240.64  328.02
   1  -2   1 2557.45  377.46
  -1   2   1 2529.29  378.34
   1   1   1 2094.30  303.24
  -1  -1   1 2829.37  399.53
  -1  -1   1 2704.13  382.40
   2  -1   1 2359.00  344.82
   1  -2   1 2393.89  356.26
  -1  -1   1 2459.63  341.90
   2  -1   1 2733.06  399.82
  -1  -1   1 2412.37  336.06
   1  -2   1 2674.03  394.17
  -2   1   1 2270.22  333.66
  -1   2   1 2704.69  401.78
   1   1   1 2585.59  367.31
  -2   1   1 2114.86  315.37
   2  -1   1 2696.66  394.46
   2  -1  -1 2970.22  432.94
  -1   2  -1 2199.33  367.69
   1   1  -1 2626.55  425.76
   1  -2  -1 2447.47  356.73
  -1   2  -1 2411.70  358.10
   1  -2  -1 2667.75  394.20
   1   1  -1 2555.85  373.23
  -1  -1  -1 2488.02  366.34
   2  -1  -1 2498.87  367.69
  -2   1  -1 2485.77  369.54
   1   1  -1 2210.63  321.07
  -1  -1  -1 2549.87  370.06
  -2   1  -1 1967.26  294.77
   2  -1  -1 2533.05  378.39
  -1   2  -1 2396.07  341.33
   1  -2  -1 2499.35  359.07
   1  -2  -1 2311.99  344.60
  -1   2  -1 2389.43  356.68
   2  -1  -1 2265.11  336.29
  -2   1  -1 2539.44  374.70
   1   1  -1 2462.17  360.38
  -1  -1  -1 2998.57  430.13
  -1   2  -1 2321.71  346.65
   1   1  -1 2419.58  343.15
  -2   1  -1 2764.80  402.19
  -1   2  -1 2379.80  353.28
   1  -2  -1 2517.98  371.70
   2  -1  -1 2452.94  355.83
  -1  -1  -1 2601.94  371.12
   2  -1  -1 2818.55  400.39
  -1   2  -1 2319.21  344.15
   1   1  -1 2279.59  339.53
   1  -2  -1 2490.52  365.20
  -1  -1  -1 2395.85  354.37
   2  -1  -1 2595.36  369.05
   1  -2  -1 2519.16  372.40
  -1  -1  -1 2544.51  368.10
   2  -1  -1 2412.78  353.40
  -2   1  -1 2581.79  379.04
  -1   2  -1 2739.72  403.09
   1  -2  -1 2681.08  395.90
   1  -2  -1 2413.68  352.18
  -1   2  -1 2679.00  391.25
  -2   1  -1 2773.95  408.60
   2  -1  -1 2728.40  402.82
   1   1  -1 2450.20  357.88
  -1  -1  -1 2733.04  390.08
   1  -2  -1 2683.30  395.16
   2  -1  -1 3035.80  437.06
  -1  -1  -1 2642.89  376.54
  -2   1  -1 2397.15  349.86
  -1  -1  -1 2501.60  357.22
   2  -1  -1 3091.50  450.95
  -2   1  -1 2246.60  331.61
  -1   2  -1 2934.97  431.27
   1  -2  -1 2991.45  439.85
  -2   1  -1 2553.35  374.61
  -1   2  -1 2435.63  364.57
   2  -1   2  270.26   21.39
   1  -2   2  333.21   28.82
  -1   2   2  330.21   21.70
  -2   1   2  335.30   19.12
   1   1   2  324.13   23.82
  -1   2   2  319.24   23.39
   1  -2   2  296.82   22.11
   1   1   2  287.27   19.93
  -1  -1   2  267.24   17.65
   2  -1   2  279.31   19.47
  -2   1   2  320.51   20.83
   1   1   2  328.90   22.18
   1  -2   2  367.58   22.35
   2  -1   2  272.96   19.12
  -1  -1   2  350.65   22.61
  -1   2   2  281.71   19.00
   2  -1   2  292.12   20.62
  -1   2   2  316.00   21.32
  -2   1   2  292.41   20.10
   1   1   2  316.82   19.97
  -1  -1   2  291.31   19.84
   1   1   2  290.99   18.21
   2  -1   2  378.91   24.14
  -1  -1   2  311.01   18.44
   1  -2   2  298.65   22.29
  -2   1   2  303.96   19.68
  -1   2   2  332.06   22.61
   1   1   2  302.16   19.02
   1  -2   2  281.04   21.30
  -1   2   2  311.79   20.74
  -1  -1   2  307.22   20.38
   1   1   2  326.67   22.06
  -1   2   2  351.15   23.82
   1   1   2  299.03   20.47
  -1  -1   2  382.11   21.30
   2  -1   2  285.07   19.56
  -1  -1   2  366.88   20.56
   1  -2   2  337.78   24.47
   1  -2   2  300.29   20.38
   1   1   2  315.51   19.39
   2  -1   2  282.98   20.04
  -1   2   2  317.62   19.88
  -2   1   2  283.27   19.79
  -1  -1   2  304.48   19.88
  -1  -1   2  384.49   22.47
  -2   1   2  390.08   24.41
  -1   2   2  314.32   21.52
   1   1   2  279.75   17.76
  -1  -1   2  336.17   20.29
   2  -1   2  340.12   22.06
   1  -2   2  314.20   21.64
   1   1   2  335.27   20.89
   2  -1   2  271.16   18.57
   1  -2   2  302.65   20.80
  -2   1   2  311.86   20.40
  -1   2   2  320.44   21.99
   1   1   2  312.67   19.90
   2  -1   2  266.52   18.32
   1  -2   2  305.81   22.72
   2  -1  -2  315.03   21.93
  -1   2  -2  326.38   28.35
  -1  -1  -2  273.07   19.07
   1  -2  -2  302.83   19.61
  -1   2  -2  313.91   21.54
   1  -2  -2  281.65   19.50
   1   1  -2  287.91   18.82
  -1  -1  -2  289.60   21.45
   2  -1  -2  287.41   18.75
  -2   1  -2  304.66   20.91
  -1  -1  -2  268.46   17.74
  -2   1  -2  285.72   21.32
   1   1  -2  383.19   23.60
  -1   2  -2  327.51   20.10
   2  -1  -2  298.28   20.64
   1  -2  -2  312.29   20.89
  -1   2  -2  293.87   20.69
   1  -2  -2  316.47   23.15
  -2   1  -2  362.58   23.30
   2  -1  -2  288.43   19.93
   1   1  -2  288.40   19.59
  -1   2  -2  307.29   21.54
   1   1  -2  375.53   22.06
  -2   1  -2  279.75   18.67
  -1   2  -2  325.55   22.38
   1  -2  -2  301.96   20.65
   2  -1  -2  332.19   21.07
   2  -1  -2  351.82   19.83
  -1   2  -2  304.00   21.12
   1   1  -2  337.26   23.30
   1  -2  -2  301.37   20.06
   2  -1  -2  363.71   20.51
  -1  -1  -2  321.59   23.44
   2  -1  -2  289.50   18.91
   1  -2  -2  303.01   22.87
  -1  -1  -2  304.16   19.68
  -2   1  -2  304.84   20.56
  -1   2  -2  310.26   22.85
  -1   2  -2  251.91   19.00
   1  -2  -2  315.31   20.83
  -2   1  -2  307.16   21.07
   2  -1  -2  277.39   19.56
   1   1  -2  306.07   20.78
   1  -2  -2  309.70   21.48
   2  -1  -2  294.86   19.02
  -1  -1  -2  258.25   16.41
  -2   1  -2  334.26   21.73
  -1  -1  -2  292.34   19.32
  -2   1  -2  337.89   23.82
  -1   2  -2  305.31   20.91
   2  -1  -2  278.72   18.55
   1  -2  -2  321.84   23.95
   1   1  -2  387.15   21.66
  -2   1  -2  373.71   24.38
  -1   2  -2  281.11   21.12
   2  -1   3 4688.20 1002.54
   1  -2   3 4363.64  951.05
  -2   1   3 6889.33 1385.86
  -1  -1   3 3346.22  746.45
  -1   2   3 4653.53  927.91
   1   1   3 4736.54  953.86
   1  -2   3 4560.68  918.92
  -1   2   3 5142.44 1032.14
   1   1   3 4825.72  969.33
  -1  -1   3 4283.92  853.21
   2  -1   3 5083.86 1017.91
  -2   1   3 5205.50 1028.68
   1  -2   3 4608.62  906.72
   1   1   3 4640.50  928.76
   2  -1   3 4032.74  816.69
  -2   1   3 4357.83  881.15
  -1  -1   3 5623.99 1112.86
  -1   2   3 4689.39  934.68
   2  -1   3 4639.95  928.54
  -1   2   3 4684.10  944.66
  -2   1   3 5143.59 1030.55
   1   1   3 5072.76  987.77
  -1  -1   3 5161.08 1037.50
   1  -2   3 5478.75 1100.74
   1   1   3 4979.53  986.47
   2  -1   3 4516.63  905.37
  -1  -1   3 4067.77  801.71
   1  -2   3 5111.24 1025.84
  -2   1   3 5108.98 1016.93
  -1   2   3 4856.24  977.28
   1  -2   3 5013.21 1006.82
  -1   2   3 4994.28  996.12
  -1  -1   3 4626.00  924.66
   1   1   3 4791.50  964.99
  -1   2   3 5214.48 1047.91
  -1  -1   3 4636.82  891.07
   1   1   3 5021.05 1005.94
  -1  -1   3 4937.92  945.94
   2  -1   3 4565.53  919.33
   1  -2   3 4811.73  971.49
   1  -2   3 5018.98 1012.71
   1   1   3 4130.94  811.96
   2  -1   3 6649.80 1332.81
  -1   2   3 5148.41 1014.90
  -2   1   3 5155.79 1035.70
  -1  -1   3 5118.94 1025.77
  -2   1   3 5157.57 1027.42
  -1   2   3 5048.36 1015.19
   1   1   3 3946.53  792.04
  -1  -1   3 4835.73  947.83
   2  -1   3 5454.16 1085.88
   1  -2   3 4721.43  950.92
   1   1   3 4360.17  869.91
  -1  -1   3 4807.14  930.63
   2  -1   3 5396.84 1083.43
   1  -2   3 5043.94 1012.40
  -2   1   3 4550.87  909.36
  -1   2   3 5069.09 1017.60
   1   1   3 4793.32  950.91
  -1  -1   3 5459.73 1061.95
   2  -1   3 4611.25  931.84
   1  -2   3 4975.12  999.52
   2  -1  -3 5117.27 1045.77
  -1   2  -3 6283.15 1349.88
   1   1  -3 7876.56 1668.31
  -1  -1  -3 4682.62  941.84
   1  -2  -3 4935.60  980.92
   1  -2  -3 5444.71 1092.48
   1   1  -3 5202.37 1031.92
  -1  -1  -3 4994.44 1000.42
   2  -1  -3 5111.41 1009.47
  -2   1  -3 5026.22 1006.64
  -1  -1  -3 3915.60  786.99
  -1   2  -3 4882.43  957.56
  -2   1  -3 5419.32 1084.85
   1   1  -3 5284.23 1043.06
   2  -1  -3 4564.60  922.35
   1  -2  -3 5136.74 1022.57
   1  -2  -3 5536.50 1107.45
  -2   1  -3 4272.42  852.75
   2  -1  -3 4958.46  995.85
   1   1  -3 4768.66  961.34
  -1   2  -3 4206.07  853.95
  -1  -1  -3 5007.42  974.67
   1   1  -3 5057.43  991.58
  -2   1  -3 5603.75 1114.64
  -1   2  -3 4881.87  983.13
   1  -2  -3 5186.12 1040.50
   2  -1  -3 4746.89  943.10
  -1   2  -3 5531.37 1110.87
   1   1  -3 4661.48  932.86
   1  -2  -3 4876.67  970.59
  -1  -1  -3 5822.83 1164.50
   2  -1  -3 5371.34 1061.48
   1  -2  -3 4777.38  960.55
  -2   1  -3 4817.48  968.12
  -1   2  -3 5561.54 1112.45
  -1   2  -3 5351.86 1070.55
  -2   1  -3 4864.21  985.81
   1  -2  -3 4674.47  925.88
  -1  -1  -3 4048.45  793.32
   2  -1  -3 5253.84 1054.82
   1   1  -3 4852.53  972.84
   1  -2  -3 5113.58 1025.91
   2  -1  -3 5219.68 1033.65
  -1  -1  -3 5240.11 1035.70
  -2   1  -3 4258.75  855.63
   1   1  -3 5278.78 1032.77
  -1   2  -3 5459.82 1095.90
  -1  -1  -3 5053.42 1000.76
  -2   1  -3 5379.11 1074.29
   1   1  -3 4984.78  967.22
  -1   2  -3 5245.82 1050.60
   2  -1  -3 6561.30 1297.47
   1  -2  -3 4896.86  986.01
   1   1  -3 4780.42  931.46
  -2   1  -3 4675.33  941.69
  -1   2  -3 5174.21 1044.33
   2  -1   4 2468.82  401.02
  -2   1   4 2629.02  404.77
   1  -2   4 2361.43  396.15
  -1  -1   4 3556.98  573.07
  -1   2   4 2669.50  392.41
   1   1   4 2263.49  338.41
   1  -2   4 2640.35  389.19
  -1   2   4 2581.47  380.87
   1   1   4 2436.91  362.23
  -1  -1   4 2526.72  363.58
   2  -1   4 2457.25  364.83
   1  -2   4 2463.28  369.11
   1  -2   4 2759.60  396.80
   1   1   4 2282.99  338.92
   2  -1   4 3244.95  476.55
  -2   1   4 2252.25  338.11
  -1  -1   4 3140.81  455.86
  -1   2   4 2579.95  378.52
   2  -1   4 2207.29  324.94
   1   1   4 1961.44  275.41
  -1   2   4 2197.25  325.19
  -2   1   4 2590.17  384.04
   1   1   4 2471.79  343.85
  -1  -1   4 2397.45  360.74
   1  -2   4 2399.57  358.47
   1   1   4 2394.86  350.58
  -1  -1   4 2670.68  385.68
   2  -1   4 1970.54  295.11
   1  -2   4 2588.19  384.06
  -2   1   4 2085.30  308.94
  -1   2   4 3098.84  457.77
   1  -2   4 2333.24  348.17
  -1  -1   4 2440.58  358.73
  -1   2   4 2617.11  382.76
   1   1   4 1686.82  257.47
  -1   2   4 2585.39  384.98
   1   1   4 2511.98  370.62
  -1  -1   4 2569.54  360.29
   2  -1   4 2378.78  358.64
   1  -2   4 2568.71  380.17
   1   1   4 3075.86  436.79
   2  -1   4 2108.28  317.22
  -2   1   4 2520.60  374.99
  -1   2   4 2582.04  373.21
  -1  -1   4 2743.24  403.74
  -1   2   4 2570.87  383.03
  -2   1   4 2807.18  409.21
   1   1   4 2117.96  313.42
  -1  -1   4 2646.85  379.92
   2  -1   4 2971.93  438.84
   1  -2   4 2518.06  374.79
   1   1   4 2561.41  378.93
  -1  -1   4 2594.01  369.47
   2  -1   4 2248.36  335.52
   1  -2   4 2471.22  366.34
   1   1   4 2422.60  354.03
  -1  -1   4 2654.56  379.16
   2  -1   4 2141.62  320.94
   1  -2   4 2543.41  380.51
  -1   2  -4 1912.63  327.44
   1  -2  -4 2355.73  346.24
  -1  -1  -4 2620.63  393.31
   2  -1  -4 2299.63  332.57
   1   1  -4 2400.46  349.46
   1  -2  -4 2491.40  370.56
  -1  -1  -4 2398.80  355.45
   2  -1  -4 2407.28  347.57
  -2   1  -4 2427.01  364.90
  -1  -1  -4 2078.54  309.86
  -1   2  -4 2460.08  354.08
  -2   1  -4 2648.36  391.34
   2  -1  -4 2533.88  377.28
   1   1  -4 2639.42  383.57
   1  -2  -4 2508.57  369.32
   1  -2  -4 2381.35  352.52
  -2   1  -4 2273.17  334.87
   2  -1  -4 2409.69  359.00
   1   1  -4 2497.57  371.46
  -1   2  -4 2582.06  385.28
   1   1  -4 2598.43  373.66
  -2   1  -4 2759.22  405.85
  -1   2  -4 2533.56  377.67
   1  -2  -4 2540.79  377.80
   2  -1  -4 2464.54  359.84
  -1   2  -4 2523.82  376.83
   1   1  -4 1973.24  293.02
   1  -2  -4 2737.50  399.17
  -1  -1  -4 2343.05  350.13
   2  -1  -4 3219.67  464.03
   1  -2  -4 2450.42  369.68
  -1  -1  -4 2489.84  366.91
  -2   1  -4 2739.36  404.89
  -1   2  -4 2698.16  401.94
   1   1  -4 2470.62  347.70
  -1   2  -4 2761.95  408.49
  -2   1  -4 1935.51  292.50
  -1  -1  -4 2045.40  294.26
   1  -2  -4 2709.71  391.56
   2  -1  -4 2295.77  343.88
   1   1  -4 2276.68  337.80
   1  -2  -4 2431.28  362.11
   2  -1  -4 2548.78  372.85
  -1  -1  -4 2538.70  370.37
   1   1  -4 2587.30  373.86
  -2   1  -4 2497.23  368.23
  -1   2  -4 2597.78  385.64
   2  -1  -4 2367.86  347.99
   1  -2  -4 2678.15  400.83
  -1  -1  -4 2536.51  371.45
   1   1  -4 2296.77  328.48
  -2   1  -4 2783.51  410.45
  -1   2  -4 2679.55  396.38
   1  -2  -4 2624.20  390.46
   1   1  -4 2506.12  359.19
  -2   1  -4 2476.79  371.12
  -1   2  -4 2576.43  382.04
   2  -1   5 1189.27  140.96
  -2   1   5 1306.14  142.42
   1  -2   5  956.92  115.74
  -1  -1   5 1096.47  130.04
   1   1   5  895.04   91.61
  -1   2   5 1125.87  110.18
   1  -2   5  903.07   90.64
  -1   2   5  944.32   94.36
   1   1   5  919.75   95.73
  -1  -1   5  977.14   92.64
   2  -1   5  886.32   90.23
   1  -2   5  993.65   99.40
   1  -2   5  821.93   82.26
   1   1   5  895.64   92.28
   2  -1   5  917.69   93.75
  -2   1   5  917.50   96.50
  -1  -1   5 1099.24  106.99
  -1   2   5  880.11   87.47
  -2   1   5  929.73   94.51
  -1  -1   5  894.86   94.45
   1  -2   5  986.55  100.10
   1   1   5  862.30   88.14
  -1  -1   5 1128.75  108.18
   2  -1   5  755.74   77.78
   1  -2   5  937.57   98.32
  -1   2   5  946.30   96.22
  -2   1   5  866.89   88.48
   1  -2   5  876.30   89.74
  -1  -1   5  755.43   77.96
  -1   2   5  926.38   93.73
   1   1   5  972.14  101.51
  -2   1   5  917.05   92.42
  -1   2   5  958.10   97.49
   1   1   5 1018.07  102.30
  -1  -1   5  998.26   93.30
   2  -1   5 1059.66  109.49
   1  -2   5 1033.74  103.63
   2  -1   5  791.18   82.22
  -2   1   5  819.61   86.66
  -1   2   5  975.81   94.65
  -1  -1   5  770.04   79.09
  -1   2   5  956.65   98.16
  -2   1   5  878.02   89.56
   1   1   5  944.41   96.45
  -1  -1   5 1025.86   98.93
   2  -1   5 1011.30  103.11
   1  -2   5  965.97   98.05
   1   1   5 1000.45   99.73
  -1  -1   5 1056.21  100.07
   2  -1   5  978.18   99.20
   1  -2   5 1017.80  104.83
   1   1   5  883.03   87.98
  -1  -1   5 1083.07  104.19
   2  -1   5  881.71   89.61
   1  -2   5  909.31   91.95
   1   1  -5  835.58  106.71
  -1  -1  -5  935.60   96.11
   1  -2  -5 1069.99  105.64
   2  -1  -5 1104.59  104.64
   1   1  -5 1071.81  101.42
   1  -2  -5  925.99   92.17
  -1  -1  -5  897.81   90.66
   2  -1  -5  987.39   93.21
  -1  -1  -5  767.27   78.73
  -1   2  -5  800.90   79.68
  -2   1  -5  926.67   93.63
   2  -1  -5  714.65   75.29
   1   1  -5 1170.60  114.98
   1  -2  -5  987.81   98.72
   1  -2  -5 1045.32  103.63
   2  -1  -5  940.08   95.70
   1   1  -5  940.98   95.88
  -1   2  -5  826.91   86.23
  -2   1  -5 1324.96  126.82
   1   1  -5 1017.62   98.30
  -2   1  -5  942.63   96.95
  -1   2  -5  981.26   99.74
   1  -2  -5  908.02   92.56
   2  -1  -5 1059.38  103.90
  -1   2  -5  761.82   79.92
   1   1  -5  918.83   91.49
   1  -2  -5  878.65   87.17
  -1  -1  -5 1340.60  132.47
   2  -1  -5 1233.22  118.89
   1  -2  -5  930.76   94.96
  -1  -1  -5  893.53   90.01
  -2   1  -5  950.02   96.83
   1   1  -5  954.97   89.47
  -1   2  -5 1031.99  105.72
  -1   2  -5  699.26   75.92
  -1  -1  -5  857.12   83.34
   1  -2  -5 1011.61   98.03
   2  -1  -5  973.72   99.02
   1   1  -5 1091.67  109.35
  -1  -1  -5  916.47   87.49
   1  -2  -5  965.64   98.36
   2  -1  -5  918.56   90.98
  -1  -1  -5  959.58   96.76
   1   1  -5  976.47   94.49
  -2   1  -5 1051.42  104.78
  -1   2  -5  868.83   91.38
   1  -2  -5  949.97   96.45
   2  -1  -5 1055.31  103.47
  -1  -1  -5  974.24   98.84
   1   1  -5  978.06   93.77
  -2   1  -5 1405.06  137.61
  -1   2  -5  955.60   96.25
   1  -2  -5  949.95   97.21
   1   1  -5 1023.68   99.10
  -2   1  -5 1071.61  107.68
  -1   2  -5  979.13   99.10
   2  -1   6 1264.67  176.84
  -2   1   6 1078.21  150.17
   1  -2   6 1258.72  178.56
  -1  -1   6 1137.06  164.39
   1   1   6 1253.79  151.14
  -1   2   6 1572.00  182.57
   1  -2   6 1538.46  180.76
  -1   2   6 1115.00  134.70
   1   1   6 1376.63  165.70
  -1  -1   6 1399.98  156.22
   2  -1   6 1412.65  167.08
   1  -2   6 1565.32  182.07
   1  -2   6 1577.16  182.74
   1   1   6 1369.33  162.95
   2  -1   6 1401.59  166.94
  -2   1   6 1401.69  167.75
  -1  -1   6 1190.93  141.95
  -1   2   6 1431.11  167.91
  -2   1   6 1413.26  167.39
  -1  -1   6 1469.99  177.65
   1  -2   6 1488.74  175.63
   1   1   6 1414.90  165.99
  -1  -1   6 1461.66  167.77
   2  -1   6 1358.78  160.77
   1  -2   6 1418.23  168.52
  -1   2   6 1612.68  190.65
  -2   1   6 1331.58  158.83
   2  -1   6 1350.15  160.90
   1  -2   6 1467.04  174.21
  -2   1   6 1686.57  180.85
  -1  -1   6 1626.35  189.47
  -1   2   6 1501.27  174.21
  -2   1   6 1435.25  154.08
   1   1   6 1432.35  170.65
  -2   1   6 1600.75  184.43
  -1   2   6 1389.87  166.47
   1   1   6 1446.29  171.62
  -1  -1   6 1568.58  174.91
   2  -1   6 1328.18  162.66
   1  -2   6 1395.04  165.02
   2  -1   6 2078.09  241.87
  -2   1   6 1171.89  141.57
  -1   2   6 1454.88  168.27
  -1  -1   6 1371.86  165.81
  -1   2   6 1447.73  172.61
  -2   1   6 1542.11  181.48
   1   1   6 1218.15  145.24
  -1  -1   6 1485.06  170.36
   2  -1   6 1563.58  186.77
   1  -2   6 1215.81  150.19
   1   1   6 1422.31  168.04
  -1  -1   6 1461.37  166.06
   2  -1   6 1457.52  173.27
   1  -2   6 1388.13  164.73
   1   1   6 1428.07  169.66
  -1  -1   6 1385.30  158.61
   2  -1   6 1463.31  175.99
   1  -2   6 1503.45  180.20
   2  -1  -6 1285.09  169.60
  -1   2  -6 1314.98  186.44
   1   1  -6 1590.03  227.43
  -1  -1  -6 1199.96  146.05
   1  -2  -6 1130.48  134.59
   1   1  -6 1644.68  183.13
   2  -1  -6 1800.59  199.25
   1  -2  -6 1394.68  161.79
  -1  -1  -6 1331.73  157.46
   2  -1  -6 1360.24  151.95
  -2   1  -6 1336.24  161.31
   1  -2  -6 1425.86  167.14
  -1  -1  -6 1115.26  134.00
  -1   2  -6 2000.87  227.12
  -2   1  -6 1415.35  167.26
   2  -1  -6 1686.96  199.31
   1   1  -6 1257.12  149.34
   1  -2  -6 1377.91  165.72
  -2   1  -6 1565.05  179.82
   1  -2  -6 1214.95  145.44
   2  -1  -6 1238.28  152.35
   1   1  -6 1285.27  157.46
  -1   2  -6 1079.80  131.39
  -2   1  -6 1338.63  155.61
   1   1  -6 1499.28  172.21
  -2   1  -6 1404.95  169.39
  -1   2  -6 1234.14  152.85
   1  -2  -6 1479.36  175.50
   2  -1  -6 1277.66  150.01
  -1   2  -6 1306.57  157.71
   1   1  -6 1624.23  190.29
   1  -2  -6 1370.64  161.47
  -1  -1  -6 1247.67  150.93
   2  -1  -6 1658.19  190.00
   1  -2  -6 1454.62  172.75
  -1  -1  -6 1277.03  151.85
  -2   1  -6 1470.10  174.78
   1   1  -6 1366.74  154.06
  -1   2  -6 1238.93  150.93
  -1   2  -6 1444.04  171.04
  -1  -1  -6 1360.62  156.25
  -2   1  -6 1759.88  208.28
   1  -2  -6 1511.82  175.27
   2  -1  -6 1493.83  180.69
   1   1  -6 1373.63  164.22
  -1  -1  -6 1595.17  181.03
   1  -2  -6 1404.50  167.52
   2  -1  -6 1516.98  175.63
  -1  -1  -6 1384.69  162.17
   1   1  -6 1406.41  161.88
  -2   1  -6 1630.47  190.45
  -1   2  -6 1451.33  172.00
   1  -2  -6 1436.15  170.88
   2  -1  -6 1146.31  138.08
  -1  -1  -6 1447.09  169.58
   1   1  -6 1487.06  169.91
  -2   1  -6 1516.96  178.53
  -1   2  -6 1388.52  163.88
   1  -2  -6 1504.14  179.35
   1   1  -6 1270.07  148.28
  -2   1  -6 1379.53  164.37
  -1   2  -6 1528.12  180.67
   2  -1   7 1059.02  150.48
  -2   1   7 1010.01  136.98
   1  -2   7 1490.98  201.68
  -1  -1   7 1261.92  177.11
  -1   2   7 1363.12  154.98
   1   1   7 1172.31  137.56
   1  -2   7 1327.43  150.08
  -1   2   7 1361.03  154.29
   1   1   7 1317.42  151.22
  -1  -1   7 1319.62  141.14
   2  -1   7 1299.36  149.63
   1  -2   7 1255.35  143.39
   1  -2   7 1411.70  160.72
   1   1   7 1434.74  165.07
   2  -1   7 1020.48  124.73
  -2   1   7 1398.62  162.28
  -1  -1   7 1089.10  125.34
  -1   2   7 1242.09  140.39
  -2   1   7 1277.91  150.42
  -1  -1   7 1311.04  152.30
   1  -2   7 1083.03  126.89
  -2   1   7 1385.25  157.23
   1   1   7 1272.44  148.95
  -1  -1   7 1399.61  158.74
   2  -1   7 1261.83  148.68
   1  -2   7 1387.55  160.18
  -1   2   7 1298.15  154.81
  -2   1   7 1181.86  136.55
   2  -1   7 1309.70  152.06
   1  -2   7 1302.67  151.41
  -2   1   7 1323.92  140.84
  -1  -1   7 1177.34  136.32
  -1   2   7 1271.11  146.20
   1   1   7 1402.58  165.02
  -2   1   7 1395.16  148.21
   2  -1   7 1047.05  125.60
  -2   1   7 1639.25  184.64
  -1   2   7 1314.20  156.56
   1   1   7 1324.67  153.84
  -1  -1   7 1305.60  143.12
   2  -1   7 1202.85  141.03
   1  -2   7 1324.84  155.16
   2  -1   7 1444.17  166.98
  -2   1   7 1448.45  166.60
  -1   2   7 1309.63  147.17
  -1  -1   7 1165.49  136.50
  -1   2   7 1199.15  144.36
  -2   1   7 1388.43  158.03
   1   1   7 1383.92  158.86
  -1  -1   7 1257.31  144.11
   2  -1   7 1400.97  164.42
   1  -2   7 1349.88  156.60
   1   1   7 1371.49  158.32
  -1  -1   7 1375.30  154.13
   2  -1   7 1413.30  163.94
   1  -2   7 1336.85  154.26
   1   1   7 1228.11  141.68
  -1  -1   7 1383.29  155.98
   2  -1   7 1136.05  133.24
   1  -2   7 1405.00  161.72
   2  -1  -7 1255.17  173.76
  -1   2  -7 1247.29  180.56
   1   1  -7 1305.82  180.88
  -1  -1  -7 2134.56  239.57
   1  -2  -7 1339.70  154.96
   1   1  -7 1363.53  146.00
   2  -1  -7 1255.86  134.23
   1  -2  -7 1329.82  149.38
  -1  -1  -7 1283.58  149.34
   2  -1  -7 1333.67  141.99
  -2   1  -7 1172.38  135.87
   1  -2  -7 1152.41  133.78
  -1  -1  -7 1362.10  156.42
  -1   2  -7 1574.84  176.55
  -2   1  -7 1510.43  172.34
   2  -1  -7 1448.42  168.15
   1  -2  -7 1188.10  138.75
  -2   1  -7 1063.62  121.80
   1  -2  -7 1531.75  171.73
   2  -1  -7 1296.25  150.44
   1   1  -7 1239.77  144.43
  -1   2  -7 1155.90  135.37
  -2   1  -7  963.07  111.46
   1   1  -7 1210.95  139.68
  -2   1  -7 1171.91  140.26
  -1   2  -7 1402.25  162.57
   1  -2  -7 1435.28  165.90
  -1   2  -7 1423.55  165.57
   1   1  -7 1264.60  144.24
   1  -2  -7 1073.71  123.60
  -1  -1  -7 1229.27  143.43
   2  -1  -7 1587.81  178.51
   1  -2  -7 1318.65  153.00
  -1  -1  -7 1267.14  146.63
  -2   1  -7 1708.62  194.57
   1   1  -7 1309.27  144.00
  -1   2  -7 1286.62  148.18
  -1   2  -7 1108.29  130.42
  -1  -1  -7 1504.82  167.71
  -2   1  -7 1467.83  168.24
   2  -1  -7 1407.34  163.09
   1  -2  -7 1394.19  158.30
   1   1  -7 1402.36  162.59
  -1  -1  -7 1523.21  169.10
   1  -2  -7 1284.36  149.69
   2  -1  -7 1317.60  150.23
  -1  -1  -7 1157.57  136.39
   1   1  -7 1161.60  133.85
  -2   1  -7 1467.69  170.30
  -1   2  -7 1309.31  151.45
   1  -2  -7 1355.44  157.23
   2  -1  -7 1201.33  137.88
  -1  -1  -7 1243.08  143.25
   1   1  -7 1320.01  147.01
  -2   1  -7 1301.09  153.07
  -1   2  -7 1313.48  151.38
   1  -2  -7 1261.61  150.77
   1   1  -7 1393.26  156.07
  -2   1  -7 1189.83  139.41
  -1   2  -7 1336.62  155.55
   2  -1   8   69.18    7.99
  -2   1   8   67.52    8.92
   1  -2   8   66.12   12.23
  -1  -1   8   58.72   11.91
   1   1   8   68.73    4.19
  -1   2   8   64.30    3.63
   1  -2   8   63.60    3.27
  -1   2   8   70.72    3.56
   1   1   8   61.73    3.63
   2  -1   8   61.76    3.67
   1  -2   8   65.70    3.40
  -1  -1   8   58.69    2.30
   1  -2   8   58.29    3.22
   1   1   8   64.48    4.14
  -2   1   8   57.01    3.94
  -1   2   8   62.90    3.83
  -2   1   8   63.22    3.83
  -1  -1   8   62.56    3.89
   1  -2   8   79.05    4.30
  -2   1   8   66.41    3.69
   1   1   8   67.79    3.89
  -1  -1   8   63.42    3.35
   2  -1   8   63.19    3.87
   1  -2   8   72.34    5.36
  -1   2   8   66.91    4.25
  -2   1   8   63.87    3.60
   2  -1   8   68.11    4.28
  -1  -1   8   71.57    3.63
  -1   2   8   65.54    3.40
   1   1   8   61.03    3.92
  -2   1   8   58.69    2.54
   2  -1   8   76.93    4.61
  -2   1   8   58.62    3.20
  -1   2   8   65.69    4.07
   1   1   8   63.92    4.05
  -1  -1   8   72.49    3.15
   2  -1   8   69.12    4.34
   1  -2   8   68.89    3.90
  -2   1   8   59.21    3.80
  -1   2   8   76.05    3.63
  -1  -1   8   62.65    5.00
  -1   2   8   66.82    4.21
  -2   1   8   62.59    3.53
   1   1   8   67.40    3.96
  -1  -1   8   67.04    3.44
   2  -1   8   69.73    4.21
   1  -2   8   73.33    4.28
   1   1   8   69.01    4.12
  -1  -1   8   72.52    3.42
   2  -1   8   67.79    4.28
   1  -2   8   61.85    3.83
  -2   1   8   64.79    3.69
   1   1   8   65.85    3.83
  -1  -1   8   65.02    4.07
   2  -1   8   73.21    5.45
   1  -2   8   64.35    3.85
   2  -1  -8   72.02    7.57
  -1   2  -8   87.08    9.27
   1   1  -8   88.53    9.37
  -1  -1  -8   64.75    4.14
   2  -1  -8   60.72    2.14
   1  -2  -8   62.56    3.72
  -1  -1  -8   63.51    3.62
   2  -1  -8   61.28    2.07
  -2   1  -8   65.67    3.78
   1   1  -8   63.96    3.38
   1  -2  -8   61.40    3.71
  -1  -1  -8   64.12    4.95
  -1   2  -8   68.91    3.45
   2  -1  -8   66.75    4.17
   1  -2  -8   61.71    3.87
  -2   1  -8   62.54    2.99
   1  -2  -8   64.86    3.33
   2  -1  -8   63.98    3.96
   1   1  -8   61.33    3.90
  -1   2  -8   58.65    3.69
  -2   1  -8   57.23    3.18
   1   1  -8   67.75    3.56
  -2   1  -8   63.90    3.94
  -1   2  -8   69.63    4.30
   1  -2  -8   61.96    3.99
  -1   2  -8   65.81    4.25
   1  -2  -8   61.37    3.83
   2  -1  -8   60.56    3.89
  -1  -1  -8   64.44    3.92
   1   1  -8   66.64    3.40
  -2   1  -8   66.19    4.21
  -1   2  -8   70.20    3.94
  -1   2  -8   62.59    5.38
  -1  -1  -8   75.13    3.45
   1  -2  -8   63.87    3.29
   2  -1  -8   67.36    4.14
   1   1  -8   66.87    4.21
  -1  -1  -8   69.77    3.76
  -1   2  -8   79.83    4.59
   1  -2  -8   62.48    4.01
   2  -1  -8   69.46    3.76
  -1  -1  -8   63.96    3.71
   1   1  -8   68.24    3.47
  -2   1  -8   60.07    3.74
  -1   2  -8   70.65    5.22
   1  -2  -8   65.11    4.08
   2  -1  -8   74.07    3.85
  -1  -1  -8   65.25    3.83
   1   1  -8   56.98    3.51
  -2   1  -8   71.84    4.26
  -1   2  -8   70.26    5.06
   1  -2  -8   61.60    4.07
   1   1  -8   60.85    3.26
  -2   1  -8   62.59    5.16
  -1   2  -8   63.35    3.98
   2  -1   9  251.48   24.86
   1  -2   9  233.35   25.17
  -1  -1   9  308.76   28.59
   1   1   9  202.58   15.78
  -1   2   9  220.93   15.80
   1  -2   9  212.51   13.28
  -1   2   9  238.85   14.66
   1   1   9  211.76   13.91
  -1  -1   9  230.27   11.26
   2  -1   9  208.25   14.95
   1  -2   9  211.34   14.12
   1  -2   9  231.10   14.54
   1   1   9  197.06   13.93
   2  -1   9  220.10   16.62
  -2   1   9  226.31   15.42
  -1   2   9  206.34   12.85
  -2   1   9  205.12   13.85
  -1  -1   9  227.88   15.35
   1  -2   9  213.92   15.99
  -1   2   9  218.93   14.95
  -2   1   9  218.27   14.27
   1   1   9  242.49   17.33
  -1  -1   9  226.38   14.37
   2  -1   9  258.10   16.73
   1  -2   9  221.09   14.97
  -1   2   9  233.49   15.92
  -2   1   9  210.19   13.98
   2  -1   9  218.84   15.13
  -2   1   9  196.07   11.28
   1  -2   9  239.75   15.99
  -1  -1   9  210.46   14.39
  -1   2   9  229.86   14.41
   1   1   9  208.27   14.36
  -2   1   9  202.20   11.51
   2  -1   9  274.37   18.15
  -2   1   9  211.23   13.62
  -1   2   9  206.04   14.29
   1   1   9  224.39   15.24
  -1  -1   9  221.02   13.76
   2  -1   9  216.76   14.93
   1  -2   9  213.75   14.23
  -2   1   9  222.37   15.08
  -1   2   9  187.47   12.13
  -1  -1   9  219.10   14.95
  -1   2   9  223.11   15.33
  -2   1   9  227.68   14.79
   1   1   9  245.78   16.21
  -1  -1   9  204.24   14.39
   2  -1   9  226.92   15.29
   1  -2   9  230.18   17.27
   1   1   9  218.38   14.77
  -1  -1   9  201.41   12.76
   2  -1   9  231.89   17.25
   1  -2   9  215.50   14.72
  -1   2   9  222.17   15.11
  -2   1   9  212.53   14.05
   1   1   9  249.34   16.21
  -1  -1   9  228.54   15.45
   2  -1   9  279.39   18.17
   1  -2   9  230.67   15.35
  -1   2  -9  230.92   30.01
   1   1  -9  187.34   23.91
  -1  -1  -9  223.14   15.35
   1  -2  -9  204.24   12.56
  -1  -1  -9  214.22   14.02
  -2   1  -9  189.97   12.92
   1   1  -9  199.97   14.07
   1  -2  -9  232.57   15.45
  -1   2  -9  209.81   13.37
  -2   1  -9  226.96   15.27
   2  -1  -9  241.98   16.34
   1  -2  -9  218.02   15.00
  -2   1  -9  218.77   13.19
   1  -2  -9  214.47   13.42
   2  -1  -9  221.17   14.97
   1   1  -9  211.22   16.05
  -1   2  -9  234.35   15.29
  -2   1  -9  208.55   12.43
   1   1  -9  224.35   15.65
  -2   1  -9  223.72   15.29
  -1   2  -9  234.89   17.51
   1   1  -9  230.83   15.80
   1  -2  -9  199.38   14.07
  -1  -1  -9  195.62   15.62
   1  -2  -9  212.85   14.50
   2  -1  -9  211.50   14.37
  -1  -1  -9  227.95   15.40
  -2   1  -9  222.75   15.31
   1   1  -9  212.78   12.79
  -1   2  -9  228.07   15.04
  -1   2  -9  196.12   14.02
  -1  -1  -9  213.11   13.30
  -2   1  -9  209.47   14.41
   2  -1  -9  224.01   15.31
   1  -2  -9  212.21   13.49
   1   1  -9  222.62   15.24
  -1  -1  -9  193.06   12.11
  -1   2  -9  250.29   16.68
  -2   1  -9  263.97   17.34
   1  -2  -9  224.62   15.22
   2  -1  -9  215.93   14.16
  -1  -1  -9  213.02   15.71
   1   1  -9  213.99   13.75
  -2   1  -9  208.25   14.29
  -1   2  -9  213.81   14.61
   1  -2  -9  218.05   14.84
   2  -1  -9  232.03   14.91
  -1  -1  -9  214.26   14.48
   1   1  -9  210.57   13.13
  -2   1  -9  213.39   14.75
  -1   2  -9  233.58   15.60
   1  -2  -9  226.65   15.53
  -2   1  -9  223.22   15.26
  -1   2  -9  226.72   15.47
  -1   2  10  140.98   16.03
   2  -1  10  161.22   22.52
  -2   1  10  149.34   19.02
   1  -2  10  204.34   20.56
  -1  -1  10  131.79   16.35
  -1   2  10  130.24    8.49
   1   1  10  183.51   11.39
  -2   1  10  132.92    8.29
   1  -2  10  141.37    8.19
  -1   2  10  167.26    9.32
   1   1  10  156.29    9.37
   2  -1  10  147.35    9.01
   1  -2  10  142.08    8.89
   1  -2  10  173.81   10.08
   1   1  10  189.03   11.50
   2  -1  10  161.97   10.51
  -2   1  10  119.28   10.25
  -1   2  10  150.86    8.55
  -2   1  10  143.08   10.54
  -1  -1  10  145.62   11.06
   1  -2  10  144.76   10.70
  -1   2  10  155.80   10.17
  -2   1  10  138.33   10.02
   1   1  10  153.37    9.79
  -1  -1  10  145.82    8.91
   2  -1  10  173.33   10.74
   1  -2  10  156.20   10.00
  -2   1  10  141.52   10.25
  -1   2  10  154.18   11.69
   2  -1  10  136.01   11.14
  -2   1  10  160.52    8.28
   1  -2  10  170.32   10.69
  -1  -1  10  152.66    9.00
  -1   2  10  157.26    9.21
   1   1  10  141.93    9.37
  -2   1  10  154.67    7.95
   2  -1  10  143.14   11.62
   1  -2  10  138.35    9.55
  -2   1  10  144.25    8.80
  -1   2  10  158.52   10.20
   1   1  10  140.12    9.43
  -1  -1  10  140.39    7.95
   2  -1  10  145.69    9.68
   1  -2  10  137.61   10.11
  -2   1  10  137.78   10.94
  -1   2  10  127.22    7.79
  -1  -1  10  161.52   11.95
  -2   1  10  152.03   10.60
  -1   2  10  152.49   11.60
   1   1  10  158.43   10.09
  -1  -1  10  157.67    9.46
   2  -1  10  153.57   11.53
   1  -2  10  153.05    9.97
   1   1  10  150.32    9.79
  -1  -1  10  144.22    8.55
   2  -1  10  150.05    9.86
   1  -2  10  154.80    9.81
  -2   1  10  134.75    9.93
  -1   2  10  150.57    9.81
   1   1  10  162.08   10.18
  -1  -1  10  145.48   10.00
   2  -1  10  159.67   10.43
   1  -2  10  151.25   11.21
  -1   2 -10  141.19   17.99
   1   1 -10  125.00   21.30
   1  -2 -10  144.76    8.20
  -1  -1 -10  149.25    9.09
  -2   1 -10  125.87    8.17
   1   1 -10  125.00    7.93
   1  -2 -10  122.90    8.58
  -1  -1 -10  175.22   10.78
  -1   2 -10  135.71    8.31
  -2   1 -10  172.45   10.78
   2  -1 -10  176.13   12.74
   1  -2 -10  144.06    9.64
  -2   1 -10  135.82    8.40
   1  -2 -10  156.13    9.64
   2  -1 -10  152.24    9.72
   1   1 -10  147.71    9.61
  -1   2 -10  152.84    9.54
  -2   1 -10  152.64    8.17
   1   1 -10  146.03    9.10
  -2   1 -10  159.62   11.87
  -1   2 -10  138.10   10.97
   1  -2 -10  133.78    9.19
   1  -2 -10  142.63   10.87
   2  -1 -10  142.92    9.54
  -1  -1 -10  152.89   10.00
  -2   1 -10  132.31    9.18
   1   1 -10  143.64    8.20
  -1   2 -10  154.90   10.81
  -1   2 -10  175.02   11.17
   2  -1 -10  152.98   10.04
   1  -2 -10  151.83    8.98
   1   1 -10  149.83   10.02
  -1  -1 -10  140.08    8.24
  -1   2 -10  144.40    9.81
  -2   1 -10  119.53    8.46
   1  -2 -10  146.36    9.70
   2  -1 -10  150.21   10.58
  -1  -1 -10  145.76    9.39
   1   1 -10  156.78    9.37
  -2   1 -10  155.93    9.99
  -1   2 -10  158.29   10.15
   1  -2 -10  146.07   11.28
   2  -1 -10  158.45   10.81
  -1  -1 -10  141.93    9.32
   1   1 -10  140.96    8.35
  -2   1 -10  151.13    9.97
  -1   2 -10  165.54   10.38
  -2   1 -10  162.10   10.45
  -1   2 -10  153.23    9.86
   1   1  11   97.62   21.46
   2  -1  11   84.99   13.87
  -2   1  11   58.63   13.48
   1  -2  11   89.85   13.44
  -1  -1  11  131.68   13.98
   1   1  11   72.68    5.52
  -1   2  11   79.38    5.24
  -2   1  11   87.53    5.33
   1  -2  11   90.98    4.95
  -1   2  11  103.67    5.36
   1   1  11   85.94    6.08
   2  -1  11   90.14    5.24
   1  -2  11   82.38    4.55
   1   1  11  113.36    8.47
   2  -1  11   90.55    6.21
  -2   1  11   87.92    6.03
  -1   2  11   93.57    5.76
  -2   1  11   89.33    5.63
  -1  -1  11   89.02    5.92
   1  -2  11   91.93    7.03
  -1   2  11   95.82    6.39
  -2   1  11   90.77    5.61
   1   1  11   85.24    5.70
  -1  -1  11   94.06    5.56
   2  -1  11   88.73    5.96
   1  -2  11  107.44    6.64
  -1   2  11   93.43    6.28
  -2   1  11   96.90    7.05
   2  -1  11  101.31    6.64
  -2   1  11   99.37    4.79
   1  -2  11   88.26    6.01
  -1   2  11   94.18    6.24
   1   1  11   98.77    6.28
  -2   1  11   93.81    4.52
   2  -1  11   77.81    5.74
   1  -2  11  103.67    6.73
  -1  -1  11   96.16    6.48
  -2   1  11   89.83    6.30
  -1   2  11   94.09    7.66
   1   1  11   92.64    6.19
  -1  -1  11   82.51    5.22
   2  -1  11   89.43    6.12
   1  -2  11  105.43    7.38
  -2   1  11   90.33    5.99
  -1   2  11   99.29    5.49
  -1  -1  11  101.88    6.67
  -1   2  11   89.18    6.06
  -2   1  11   95.89    6.94
   1   1  11   90.01    5.99
  -1  -1  11   94.71    6.60
   2  -1  11   95.53    6.26
   1  -2  11   91.43    6.13
  -1   2  11   93.86    6.31
   1   1  11   93.27    6.13
  -1  -1  11   94.74    5.34
   2  -1  11   89.51    6.06
   1  -2  11   94.89    7.34
  -1   2  11   96.49    6.30
  -2   1  11   92.67    5.76
   1   1  11   82.72    5.63
  -1  -1  11   92.37    6.49
   2  -1  11  106.53    6.84
   1  -2  11  100.82    6.35
  -1   2 -11   88.55   13.96
   1   1 -11  108.45   13.03
   1  -2 -11   87.04    4.61
  -1  -1 -11   85.85    5.22
  -2   1 -11   98.50    6.96
   1   1 -11  107.41    6.22
   1  -2 -11   84.59    5.83
  -1  -1 -11   82.18    5.74
  -1   2 -11   84.79    5.16
  -2   1 -11   88.34    5.96
   2  -1 -11   97.73    6.48
   1  -2 -11   96.54    6.39
  -2   1 -11   77.81    5.04
   1  -2 -11   82.38    4.64
   2  -1 -11   89.87    5.70
   1   1 -11   90.23    5.90
  -1   2 -11   87.46    6.55
  -2   1 -11   84.79    4.34
   1   1 -11   91.07    6.71
  -2   1 -11   97.35    6.35
  -1   2 -11   95.52    6.30
   1  -2 -11   98.16    6.46
  -1  -1 -11   96.47    6.24
   1  -2 -11   90.46    5.96
   2  -1 -11   93.41    6.24
  -1  -1 -11   92.89    7.75
  -2   1 -11   94.15    6.30
   1   1 -11   94.83    5.85
  -1   2 -11   87.01    5.65
  -1   2 -11  110.07    7.02
  -1  -1 -11  103.97    5.63
  -2   1 -11   93.05    6.01
   2  -1 -11   93.95    7.79
   1  -2 -11   87.82    5.99
   1   1 -11   91.54    6.19
  -1  -1 -11   90.96    5.83
  -1   2 -11   76.16    5.74
  -2   1 -11   94.40    6.10
   1  -2 -11   89.20    6.08
  -1  -1 -11   92.37    5.96
   1   1 -11   97.78    5.78
  -2   1 -11   85.12    5.85
  -1   2 -11   96.25    6.28
   1  -2 -11   91.79    6.10
   2  -1 -11   97.51    5.79
  -1  -1 -11   83.93    5.83
   1   1 -11   88.89    5.15
  -2   1 -11   83.17    5.88
  -1   2 -11   88.55    7.38
   2  -1 -11   86.56    5.47
  -2   1 -11   99.11    6.44
  -1   2 -11  102.87    6.53
   1   1  12 1334.42  182.93
  -1   2  12 1254.06  181.66
   2  -1  12 1193.95  173.00
  -2   1  12 1319.04  180.74
   1  -2  12 1118.84  160.90
  -1  -1  12  707.61  124.30
   1   1  12 1241.36  137.24
  -1   2  12  867.64   98.52
  -2   1  12 1160.67  128.15
   1  -2  12 1337.47  142.04
  -1   2  12  955.04  105.14
   1   1  12  996.01  109.35
   2  -1  12 1024.85  111.94
   1  -2  12 1110.69  118.08
   1   1  12 1321.90  144.88
   2  -1  12  910.35  105.03
  -1   2  12 1053.17  115.20
  -2   1  12 1022.87  113.90
  -1  -1  12 1134.63  126.37
   1  -2  12 1038.70  119.26
  -1   2  12 1112.56  124.43
  -2   1  12 1048.87  116.21
   1   1  12 1083.36  121.39
  -1  -1  12  987.27  109.94
   2  -1  12  977.37  110.90
   1  -2  12 1071.88  123.94
  -1   2  12 1083.70  122.20
  -2   1  12 1008.82  112.79
   2  -1  12 1121.61  125.88
  -2   1  12  966.67  103.70
   1  -2  12 1013.48  114.17
  -1   2  12 1037.88  115.04
   1   1  12 1143.41  126.87
  -2   1  12  973.07  104.29
   2  -1  12  965.77  110.52
  -1  -1  12 1198.09  129.19
   1  -2  12 1175.99  134.56
  -1   2  12 1007.97  117.91
  -2   1  12  998.71  112.14
  -1  -1  12 1000.06  109.01
   1   1  12 1076.48  121.12
   2  -1  12  961.99  113.61
   1  -2  12  997.09  111.19
  -2   1  12 1003.53  113.24
  -1   2  12 1097.16  121.94
  -1  -1  12 1076.75  121.17
  -1   2  12 1007.33  114.26
  -2   1  12 1043.65  115.77
   1   1  12 1088.88  122.25
  -1  -1  12 1026.58  113.83
   2  -1  12 1093.67  122.30
   1  -2  12 1072.99  120.83
  -1   2  12 1078.16  121.84
   1   1  12 1068.84  120.34
  -1  -1  12  970.12  108.79
   2  -1  12 1047.61  122.00
   1  -2  12 1088.40  120.97
  -1   2  12 1079.54  121.40
  -2   1  12 1058.37  117.54
   1   1  12 1054.88  118.35
  -1  -1  12 1049.59  115.25
   2  -1  12  987.19  113.20
   1  -2  12 1072.96  120.22
  -1   2 -12 1821.93  238.28
   1   1 -12 1166.42  164.66
   1  -2 -12 1020.06  110.07
  -1  -1 -12  964.29  109.10
  -2   1 -12 1131.99  124.41
   2  -1 -12  974.31  110.12
   1   1 -12 1314.02  144.99
   1  -2 -12 1089.60  121.93
  -1  -1 -12 1259.92  138.46
  -1   2 -12  947.97  105.46
  -2   1 -12  857.30   98.72
   1  -2 -12 1012.76  115.31
  -2   1 -12 1054.18  113.09
   1  -2 -12 1084.49  116.71
   2  -1 -12 1033.74  114.89
   1   1 -12 1065.19  118.83
  -2   1 -12 1009.05  108.13
  -1   2 -12 1000.45  111.19
   1   1 -12 1061.86  118.45
  -2   1 -12 1077.11  125.42
  -1   2 -12 1021.72  115.77
   1  -2 -12  864.19   99.85
  -1  -1 -12 1177.24  130.17
   1  -2 -12 1040.18  117.07
   2  -1 -12 1057.20  116.35
  -1  -1 -12 1094.48  122.74
  -2   1 -12 1047.43  118.36
   1   1 -12 1089.33  118.51
  -1   2 -12 1010.12  112.98
  -1   2 -12  952.99  109.51
  -1  -1 -12 1181.30  127.90
  -2   1 -12  981.64  110.81
   2  -1 -12 1036.81  120.50
   1  -2 -12  999.93  111.60
   1   1 -12 1059.83  119.73
  -1  -1 -12 1108.08  120.04
  -1   2 -12  904.02  104.37
  -2   1 -12 1360.55  147.28
   1  -2 -12 1073.64  120.42
   2  -1 -12 1126.37  124.27
  -1  -1 -12 1035.32  116.06
   1   1 -12 1075.35  119.30
  -2   1 -12 1021.13  115.09
  -1   2 -12 1044.66  121.10
   1  -2 -12 1052.61  118.89
   2  -1 -12 1116.43  122.92
  -1  -1 -12 1092.52  122.61
   1   1 -12 1081.77  120.56
  -2   1 -12  977.86  111.51
  -1   2 -12 1093.68  124.52
  -2   1 -12 1085.64  122.39
  -1   2 -12 1050.49  121.85
  -1   2  13  712.90   88.80
   2  -1  13  690.39  104.40
  -2   1  13  662.26   81.66
   1  -2  13  569.51   78.41
  -1  -1  13  761.26  102.55
   1   1  13  619.53   58.87
  -1   2  13  705.09   64.59
  -2   1  13  683.47   62.03
   1  -2  13  727.29   63.60
  -1   2  13  609.83   55.36
   1   1  13  591.23   53.90
   2  -1  13  609.76   55.34
   1  -2  13  623.59   55.07
   2  -1  13  555.39   57.79
  -1   2  13  609.69   55.88
  -2   1  13  576.10   56.69
  -1  -1  13  635.72   59.87
   1  -2  13  635.66   61.19
  -1   2  13  610.10   57.88
  -2   1  13  632.12   61.39
   1   1  13  577.98   55.20
  -1  -1  13  640.99   59.41
   2  -1  13  599.83   57.07
   1  -2  13  588.49   58.96
  -1   2  13  650.04   61.57
  -2   1  13  596.12   56.31
   1   1  13  564.17   54.62
   2  -1  13  647.13   64.32
  -2   1  13  574.64   51.20
   1  -2  13  690.48   63.85
  -1  -1  13  663.96   60.95
  -1   2  13  617.10   57.88
   1   1  13  592.36   55.92
  -2   1  13  677.73   59.32
   2  -1  13  567.57   54.77
   1  -2  13  608.70   57.61
  -1  -1  13  608.08   55.50
  -1   2  13  583.13   58.72
  -2   1  13  683.92   61.67
   1   1  13  621.88   62.43
  -1  -1  13  631.81   57.14
   2  -1  13  618.77   59.03
   1  -2  13  631.08   58.90
  -2   1  13  705.33   65.38
  -1   2  13  645.33   59.39
  -1  -1  13  610.33   58.47
  -1   2  13  627.98   59.55
  -2   1  13  617.89   57.70
   1   1  13  627.21   59.73
  -1  -1  13  667.28   61.31
   2  -1  13  616.20   58.65
   1  -2  13  599.20   60.14
  -1   2  13  632.32   60.38
   1   1  13  622.50   62.39
  -1  -1  13  601.79   55.45
   2  -1  13  611.21   58.51
   1  -2  13  673.81   62.41
  -2   1  13  582.55   57.68
  -1   2  13  629.46   59.57
   1   1  13  654.41   64.30
  -1  -1  13  597.36   55.66
   2  -1  13  567.60   55.21
   1  -2  13  608.07   57.70
  -1   2 -13  683.09   88.55
   1   1 -13  510.81   73.12
   1  -2 -13  598.69   53.04
  -1  -1 -13  628.41   57.45
  -2   1 -13  633.65   58.44
   2  -1 -13  644.73   60.20
   1   1 -13  666.66   61.37
   1  -2 -13  789.81   75.37
  -1  -1 -13  521.28   53.81
  -1   2 -13  679.13   61.93
  -2   1 -13  550.67   55.65
   1  -2 -13  548.71   53.49
  -2   1 -13  588.06   53.47
   1  -2 -13  602.78   54.24
   2  -1 -13  619.80   60.07
   1   1 -13  607.35   57.14
  -2   1 -13  617.03   54.69
  -1   2 -13  665.91   60.63
   1   1 -13  621.61   58.35
  -2   1 -13  634.62   60.43
  -1   2 -13  613.19   61.12
  -1  -1 -13  602.63   57.21
   1  -2 -13  578.09   53.54
   1  -2 -13  598.08   59.35
   2  -1 -13  626.44   57.57
  -1  -1 -13  628.20   59.42
  -2   1 -13  590.08   56.80
   1   1 -13  566.47   52.98
  -1   2 -13  628.18   59.26
  -1   2 -13  534.23   56.26
  -1  -1 -13  707.18   64.10
  -2   1 -13  620.43   58.76
   2  -1 -13  595.08   58.96
   1  -2 -13  612.33   57.70
   1   1 -13  564.46   54.75
  -1  -1 -13  662.83   61.37
  -1   2 -13  609.45   58.26
  -2   1 -13  509.04   49.51
   1  -2 -13  607.17   57.46
   2  -1 -13  641.26   62.54
  -1  -1 -13  623.72   58.96
   1   1 -13  634.53   59.44
  -2   1 -13  598.87   56.96
  -1   2 -13  620.89   61.62
   1  -2 -13  616.70   61.30
   2  -1 -13  635.20   61.60
  -1  -1 -13  702.70   65.58
   1   1 -13  604.02   58.26
  -2   1 -13  566.72   54.89
  -1   2 -13  633.78   62.30
  -2   1 -13  600.20   57.73
  -1   2 -13  541.09   52.32
   1   1  14 1402.65  251.23
  -1   2  14 1574.16  280.72
   2  -1  14 2347.78  371.19
  -2   1  14 1889.54  305.60
   1  -2  14 1836.83  307.85
  -1  -1  14 2039.03  344.41
   1   1  14 1697.04  232.75
  -1   2  14 1691.33  229.80
  -2   1  14 1791.35  240.40
   1  -2  14 1996.18  260.15
  -1   2  14 1310.73  179.32
   1   1  14 1900.99  254.52
   2  -1  14 1757.97  235.59
   1  -2  14 1871.35  247.11
   2  -1  14 2166.27  290.13
  -1   2  14 1757.09  234.08
  -2   1  14 1868.78  252.00
  -1  -1  14 1641.84  223.76
   1  -2  14 2102.99  279.75
  -1   2  14 1670.84  229.24
  -2   1  14 1684.35  230.18
   1   1  14 1704.59  238.44
  -1  -1  14 1703.66  231.87
   2  -1  14 1928.73  260.93
   1  -2  14 1596.48  224.46
  -1   2  14 1781.83  243.94
  -2   1  14 1720.37  234.48
   1   1  14 1516.96  211.68
  -1  -1  14 1713.52  233.09
   2  -1  14 1924.01  260.84
   1  -2  14 1412.74  197.56
  -1  -1  14 2197.17  291.85
  -1   2  14 1716.25  234.28
   1   1  14 1545.28  212.94
  -2   1  14 1722.21  229.12
   2  -1  14 1429.90  200.84
   1  -2  14 1934.52  261.92
  -1  -1  14 1503.90  206.47
  -1   2  14 1507.09  213.77
  -2   1  14 1957.37  260.57
  -1  -1  14 1945.21  258.05
   1   1  14 1760.76  241.26
   2  -1  14 1530.65  218.74
   1  -2  14 1854.08  254.32
  -2   1  14 1921.41  259.94
  -1   2  14 1806.23  244.09
  -1  -1  14 2145.77  288.20
  -1   2  14 1764.94  241.59
  -2   1  14 1761.39  238.92
   1   1  14 1572.54  219.29
  -1  -1  14 1560.00  213.56
   2  -1  14 1693.40  233.51
   1  -2  14 1629.88  224.51
  -1   2  14 1687.45  232.97
   1   1  14 1695.78  233.90
  -1  -1  14 1649.16  224.48
   2  -1  14 1725.93  242.50
   1  -2  14 1820.11  251.66
  -1   2  14 1736.44  237.52
  -2   1  14 1925.24  259.36
   1   1  14 1553.72  215.68
  -1  -1  14 1743.89  236.35
   2  -1  14 1598.91  222.55
   1  -2  14 1659.13  228.36
  -1   2 -14 1472.04  258.71
   1   1 -14 2895.70  446.78
   1  -2 -14 1781.25  236.30
  -1  -1 -14 1618.49  219.38
  -2   1 -14 1740.27  234.71
   2  -1 -14 2013.39  269.69
   1   1 -14 1474.85  206.70
   1  -2 -14 1922.56  260.53
  -1  -1 -14 1691.41  235.92
  -1   2 -14 1886.99  253.06
  -2   1 -14 1649.88  229.91
   1  -2 -14 1618.02  228.43
  -1  -1 -14 1922.92  261.00
  -2   1 -14 1678.47  227.77
   1  -2 -14 1839.26  244.43
   2  -1 -14 1757.83  239.37
   1   1 -14 1697.74  234.07
  -2   1 -14 1705.19  224.84
  -1   2 -14 1585.46  215.34
  -2   1 -14 1682.21  238.37
  -1   2 -14 1621.76  224.51
  -1  -1 -14 1408.28  197.15
   1  -2 -14 1768.59  239.53
   1  -2 -14 1611.61  221.72
   2  -1 -14 1663.00  229.33
  -1  -1 -14 1628.94  228.78
  -2   1 -14 1709.51  235.70
   1   1 -14 1625.34  222.35
  -1   2 -14 1639.21  225.95
  -1   2 -14 1459.57  209.35
  -1  -1 -14 2039.12  271.51
  -2   1 -14 1614.01  222.66
   1  -2 -14 1783.93  242.45
   2  -1 -14 1587.69  222.14
   1   1 -14 1449.05  202.80
  -1  -1 -14 1641.03  222.26
  -1   2 -14 2180.95  292.54
  -2   1 -14 1479.07  205.50
   1  -2 -14 1710.75  233.40
   2  -1 -14 1691.03  230.50
  -1  -1 -14 1690.87  236.21
   1   1 -14 1585.64  218.23
  -2   1 -14 1829.04  249.00
  -1   2 -14 1794.55  248.89
   1  -2 -14 1792.97  243.82
   2  -1 -14 1779.18  240.76
  -1  -1 -14 1865.85  252.79
   1   1 -14 1693.76  230.79
  -2   1 -14 1892.53  257.94
  -1   2 -14 1631.75  228.33
  -2   1 -14 1699.00  234.39
  -1   2 -14 1554.91  215.50
   1   1  15  801.65  134.50
  -1   2  15 1078.55  159.47
   2  -1  15 1361.25  192.99
  -2   1  15 1691.33  224.58
   1  -2  15 1195.95  177.41
  -1  -1  15 1161.44  182.75
   1   1  15 1181.99  134.25
  -1   2  15  841.88   98.86
   2  -1  15 1147.57  132.16
  -2   1  15  938.56  108.49
   1  -2  15  863.34   98.66
  -1   2  15  972.17  112.34
   1   1  15 1121.44  124.16
   2  -1  15 1055.78  119.97
   1  -2  15 1109.77  121.49
   2  -1  15 1100.77  130.80
  -1   2  15 1087.39  121.06
  -2   1  15 1127.94  127.56
  -1  -1  15 1011.41  116.04
   1  -2  15 1224.61  136.30
  -1   2  15 1082.94  124.43
  -2   1  15 1102.07  128.40
   1   1  15 1039.96  119.70
  -1  -1  15 1141.88  128.60
   2  -1  15 1096.67  125.87
   1  -2  15  998.67  119.71
  -1   2  15 1080.21  124.75
  -2   1  15 1050.81  123.65
   1   1  15 1146.51  131.35
  -1  -1  15 1099.64  125.13
   2  -1  15  928.98  109.71
  -2   1  15  766.55   91.04
   1  -2  15  952.06  111.10
  -1  -1  15 1053.65  120.86
  -1   2  15 1131.05  128.60
  -2   1  15 1056.33  117.88
   1   1  15 1169.36  131.93
   2  -1  15 1189.16  135.78
  -1  -1  15  942.61  108.20
   1  -2  15 1045.36  120.63
  -2   1  15 1134.42  129.97
  -1   2  15 1041.67  123.38
   1   1  15 1076.99  124.75
  -1  -1  15 1131.74  127.31
   2  -1  15 1094.35  125.87
   1  -2  15 1019.54  117.21
  -2   1  15  828.58   98.52
  -1   2  15 1458.46  159.83
  -1  -1  15  758.24   97.03
  -1   2  15 1026.81  119.14
  -2   1  15 1035.61  121.75
   1   1  15 1186.90  135.26
  -1  -1  15 1040.20  118.76
   2  -1  15 1081.16  125.33
   1  -2  15 1003.35  116.26
  -1   2  15 1091.31  125.83
   1   1  15 1054.16  122.39
  -1  -1  15 1029.53  119.89
   2  -1  15 1045.45  121.46
   1  -2  15 1009.49  116.73
  -1   2  15 1026.92  118.72
  -2   1  15 1068.10  125.61
   1   1  15 1182.08  134.36
  -1  -1  15 1060.71  120.63
   2  -1  15 1208.86  138.28
   1  -2  15  978.38  114.17
  -1   2 -15 1029.91  167.82
   1   1 -15 1464.95  204.02
   1  -2 -15  992.97  113.09
  -1  -1 -15 1045.31  119.93
  -2   1 -15 1108.47  123.58
   2  -1 -15 1147.14  130.53
   1   1 -15 1010.28  115.88
   1  -2 -15 1187.96  139.52
  -1  -1 -15  961.70  111.46
  -1   2 -15 1097.64  123.73
  -2   1 -15  941.07  113.04
   1  -2 -15  906.07  111.04
  -1  -1 -15 1140.44  130.27
  -2   1 -15  908.93  110.43
   1  -2 -15  999.81  114.05
   2  -1 -15 1035.97  117.46
   1   1 -15 1047.75  119.03
  -2   1 -15 1057.94  114.98
  -1   2 -15  993.20  115.29
  -2   1 -15 1050.02  122.86
  -1   2 -15 1014.42  117.90
  -1  -1 -15  897.04  110.36
   1  -2 -15  974.96  112.98
   1  -2 -15 1099.41  125.72
   2  -1 -15 1079.89  122.75
  -1  -1 -15 1130.40  129.48
  -2   1 -15 1069.20  123.78
   1   1 -15  990.52  113.29
  -1   2 -15 1066.97  122.88
  -1   2 -15  999.09  116.35
  -2   1 -15 1106.84  126.68
   2  -1 -15 1107.63  130.08
   1  -2 -15 1070.57  123.74
   1   1 -15 1027.24  123.35
  -1  -1 -15  963.07  111.92
  -1   2 -15 1150.61  131.82
  -2   1 -15 1105.16  125.43
   1  -2 -15 1088.48  124.82
   2  -1 -15 1103.09  128.53
  -1  -1 -15 1041.11  119.75
   1   1 -15 1084.33  123.40
  -2   1 -15  991.03  115.56
  -1   2 -15 1061.37  125.90
   1  -2 -15 1070.33  122.68
   2  -1 -15 1074.36  122.81
  -1  -1 -15 1091.11  125.90
   1   1 -15 1047.56  119.97
  -2   1 -15 1089.98  126.12
  -1   2 -15 1063.57  125.42
  -2   1 -15  918.49  109.01
  -1   2 -15  912.26  107.91
   1   1  16   17.52   11.33
  -1   2  16   20.60    7.27
   2  -1  16   18.42   10.42
  -2   1  16   15.31    5.76
   1  -2  16   16.01    6.85
  -1  -1  16   10.36    9.70
   1   1  16    9.97    1.91
  -1   2  16   13.15    1.69
   2  -1  16   12.18    2.02
  -2   1  16   18.62    1.73
   1   1  16   12.16    1.91
   2  -1  16   12.56    1.26
   2  -1  16   14.21    2.16
  -1   2  16   14.29    1.78
  -2   1  16   11.44    1.62
  -1  -1  16   13.73    1.76
   1  -2  16   14.29    1.53
  -1   2  16   15.42    3.00
  -2   1  16   13.91    1.78
   1   1  16   13.30    1.89
  -1  -1  16   12.86    2.50
   2  -1  16   14.46    1.96
   1  -2  16   11.14    2.97
  -2   1  16   12.92    2.64
  -1   2  16   13.98    1.98
   1   1  16   12.25    2.88
  -1  -1  16   14.02    2.50
   2  -1  16   20.51    3.24
  -2   1  16   14.07    1.15
   1  -2  16    9.34    2.77
  -1  -1  16   11.93    2.05
  -1   2  16   12.70    2.00
   1   1  16   12.07    1.71
  -2   1  16   11.78    1.04
  -1  -1  16   12.36    2.14
   1  -2  16   13.84    1.82
  -1   2  16   13.06    1.78
  -2   1  16   16.64    2.25
  -1  -1  16   13.30    2.00
   1   1  16   13.08    2.00
   2  -1  16   11.21    2.95
   1  -2  16   12.99    1.62
  -2   1  16   16.84    2.90
  -1   2  16   16.32    1.58
  -1  -1  16   14.99    2.10
  -1   2  16   13.78    1.96
  -2   1  16   14.61    2.55
   1   1  16   11.98    3.02
  -1  -1  16   14.07    2.46
   2  -1  16   12.95    3.02
   1  -2  16   12.40    1.87
  -1   2  16   16.64    2.05
  -1  -1  16   12.32    1.49
   1   1  16   11.68    1.96
   2  -1  16   10.81    3.04
   1  -2  16   13.10    1.76
  -1   2  16   13.15    1.96
  -2   1  16   12.97    1.78
   1   1  16   15.13    3.15
  -1  -1  16   13.33    2.45
   2  -1  16   13.24    2.09
   1  -2  16   11.82    1.91
  -1   2 -16   15.85    8.02
   1   1 -16   12.27   10.11
  -1  -1 -16   11.21    1.80
  -2   1 -16   10.92    1.31
   2  -1 -16   16.97    3.24
   1   1 -16   13.55    2.68
   1  -2 -16   12.99    2.14
  -1  -1 -16   10.22    1.87
  -1   2 -16   17.87    1.69
  -2   1 -16   10.61    1.80
   1  -2 -16   12.94    1.98
  -1  -1 -16    9.46    1.93
   1  -2 -16   12.94    1.69
   2  -1 -16   12.58    1.51
   1   1 -16   11.53    2.46
  -1   2 -16   12.59    1.44
  -2   1 -16   13.87    3.08
  -1   2 -16   12.50    1.89
  -1  -1 -16   11.84    1.84
   1  -2 -16   11.39    1.87
  -1  -1 -16   13.31    1.93
   1   1 -16   12.50    1.33
  -2   1 -16   13.73    1.98
  -1   2 -16   16.59    1.73
  -1   2 -16   11.37    2.05
  -1  -1 -16   14.82    1.66
  -2   1 -16    9.86    1.96
   2  -1 -16   13.24    1.84
   1  -2 -16   11.21    2.21
   1   1 -16   12.23    1.94
  -1  -1 -16   14.79    1.42
  -1   2 -16   10.94    1.93
  -2   1 -16   13.42    1.76
   1  -2 -16   12.86    3.06
   2  -1 -16   12.54    1.75
  -1  -1 -16   12.40    1.87
  -2   1 -16   12.18    1.94
   1   1 -16   18.78    2.66
  -1   2 -16   13.08    2.93
   1  -2 -16   13.66    1.87
   2  -1 -16   12.07    1.67
  -1  -1 -16   13.37    1.96
   1   1 -16   12.58    1.53
  -2   1 -16   11.21    1.94
  -1   2 -16   12.63    2.70
  -1   2 -16   12.58    1.80
  -2   1 -16   12.43    1.94
   1   1  17   31.21   10.06
  -1   2  17   61.55   11.73
   2  -1  17   36.54    9.46
  -2   1  17   18.87   13.37
   1  -2  17   35.23   15.60
  -1  -1  17   34.78    9.64
   1   1  17   34.78    3.18
  -1   2  17   23.89    2.59
   2  -1  17   27.96    4.71
  -2   1  17   29.45    3.83
   1  -2  17   26.66    3.15
   1   1  17   25.85    2.09
   2  -1  17   26.48    2.09
  -2   1  17   25.22    2.48
  -1  -1  17   26.36    2.88
   1  -2  17   29.79    2.48
  -1   2  17   33.48    3.18
  -2   1  17   31.57    4.12
   1   1  17   30.08    4.52
   2  -1  17   29.49    3.11
  -1  -1  17   30.75    2.75
   1  -2  17   32.76    4.52
  -2   1  17   30.46    2.82
  -1   2  17   30.64    3.17
   1   1  17   29.22    2.97
  -1  -1  17   28.97    2.72
  -1   2  17   34.69    2.77
   2  -1  17   34.90    3.29
   1  -2  17   38.68    4.34
  -1  -1  17   36.65    2.61
  -1   2  17   26.90    3.29
   1   1  17   28.61    3.92
   2  -1  17   30.82    3.08
  -1  -1  17   26.66    2.43
   1  -2  17   26.79    4.23
  -2   1  17   29.69    3.69
  -1   2  17   31.61    3.00
   1   1  17   30.17    3.24
  -1  -1  17   24.11    2.21
   2  -1  17   30.39    3.04
   1  -2  17   28.64    3.83
  -2   1  17   28.55    2.97
  -1  -1  17   38.50    3.51
  -1   2  17   30.23    3.11
  -2   1  17   26.43    2.73
   1   1  17   30.85    3.13
  -1  -1  17   32.46    2.72
   2  -1  17   30.35    3.13
   1  -2  17   30.84    3.06
   1   1  17   30.51    4.62
  -1  -1  17   26.43    2.52
   2  -1  17   29.81    3.09
   1  -2  17   28.50    2.86
  -1   2  17   32.17    3.15
  -2   1  17   29.78    4.14
   1   1  17   34.40    3.27
  -1  -1  17   30.96    2.73
   2  -1  17   35.26    3.44
   1  -2  17   33.27    3.09
   1   1 -17   43.02   11.55
  -1  -1 -17   26.30    2.28
  -2   1 -17   31.18    2.48
   2  -1 -17   32.60    3.24
   1  -2 -17   29.52    3.38
   1   1 -17   37.44    2.91
  -1   2 -17   26.68    2.59
  -1  -1 -17   30.55    3.06
  -2   1 -17   28.61    2.99
   1  -2 -17   32.20    3.15
  -1  -1 -17   29.38    3.18
  -2   1 -17   27.60    2.97
   1  -2 -17   31.43    2.12
   2  -1 -17   28.80    2.48
   1   1 -17   27.78    2.61
  -1   2 -17   29.47    2.39
  -2   1 -17   29.20    3.17
  -1   2 -17   27.83    3.08
   1  -2 -17   29.27    3.02
   2  -1 -17   28.19    2.50
  -1  -1 -17   33.90    4.70
  -2   1 -17   31.30    3.15
   1   1 -17   28.23    3.29
  -1   2 -17   29.16    2.77
  -1   2 -17   29.81    3.44
  -1  -1 -17   30.62    4.07
  -2   1 -17   28.14    3.11
   1  -2 -17   27.98    2.50
   2  -1 -17   28.98    2.90
   1   1 -17   33.41    3.18
  -1  -1 -17   30.44    3.38
  -1   2 -17   22.94    2.99
  -2   1 -17   31.39    2.88
   1  -2 -17   30.10    3.09
   2  -1 -17   30.33    4.17
  -1  -1 -17   34.71    4.77
   1   1 -17   29.29    2.72
  -2   1 -17   29.81    3.17
  -1   2 -17   29.88    3.04
   1  -2 -17   31.72    3.15
   2  -1 -17   29.29    2.81
  -1  -1 -17   26.34    3.04
   1   1 -17   29.18    3.65
  -2   1 -17   30.89    3.18
  -1   2 -17   28.43    4.25
   2  -1 -17   25.35    2.63
  -2   1 -17   31.20    3.20
  -1   2 -17   28.52    2.95
   1   1  18  601.59  109.04
  -1   2  18  439.97   69.30
   2  -1  18  623.90   83.25
  -2   1  18  353.83   60.67
   1  -2  18  452.33   86.74
  -1  -1  18  380.39   64.44
  -1   2  18  606.30   54.42
   1   1  18  540.91   50.63
   2  -1  18  596.89   55.52
  -2   1  18  506.18   47.44
   1  -2  18  517.35   49.40
   1   1  18  545.13   50.14
   2  -1  18  510.46   47.62
  -2   1  18  531.59   51.11
  -1  -1  18  506.07   48.36
   1  -2  18  516.90   50.72
  -1   2  18  512.28   52.14
  -2   1  18  494.61   46.99
   1   1  18  512.96   49.26
   2  -1  18  468.80   49.35
  -1  -1  18  515.95   48.25
   1  -2  18  500.53   48.04
  -2   1  18  495.75   47.03
  -1   2  18  522.57   53.02
   1   1  18  513.41   49.06
  -1  -1  18  479.93   46.09
   1   1  18  466.15   45.46
  -1   2  18  534.05   49.93
   2  -1  18  470.97   45.68
   1  -2  18  454.17   43.57
  -1  -1  18  591.84   52.84
  -1   2  18  538.10   49.21
   1   1  18  535.90   49.46
   2  -1  18  428.69   42.24
  -1  -1  18  461.40   43.48
   1  -2  18  553.64   51.83
  -2   1  18  425.01   42.06
  -1   2  18  490.71   46.96
   1   1  18  510.10   49.35
  -1  -1  18  427.58   41.78
   2  -1  18  491.90   50.54
   1  -2  18  477.34   45.19
  -2   1  18  535.33   53.65
  -1   2  18  516.51   52.55
  -2   1  18  474.14   45.46
   1   1  18  505.34   48.92
  -1  -1  18  473.69   45.32
   2  -1  18  520.67   53.06
   1  -2  18  507.50   48.50
   1   1  18  534.86   50.48
  -1  -1  18  466.76   46.74
   1  -2  18  523.71   49.12
   2  -1  18  510.09   52.37
  -1   2  18  564.74   52.61
  -2   1  18  489.36   46.78
   1   1  18  564.46   53.42
  -1  -1  18  521.82   48.70
   2  -1  18  396.36   44.26
   1  -2  18  477.83   49.75
  -2   1 -18  389.56   42.41
   2  -1 -18  499.42   51.72
   1   1 -18  518.29   50.74
   1  -2 -18  418.21   47.35
  -1  -1 -18  627.32   56.76
  -1   2 -18  475.99   47.30
  -2   1 -18  567.32   52.35
   1  -2 -18  529.68   49.94
  -1  -1 -18  509.06   48.74
  -2   1 -18  450.72   44.10
   2  -1 -18  503.68   46.29
   1   1 -18  481.57   44.69
  -1   2 -18  521.42   49.73
  -1   2 -18  499.42   48.09
   1  -2 -18  528.71   49.91
   2  -1 -18  473.60   45.21
  -1  -1 -18  517.32   49.84
  -2   1 -18  527.63   53.45
   1   1 -18  548.35   50.99
  -1   2 -18  484.20   49.15
   1   1 -18  549.25   51.62
   1  -2 -18  421.93   41.69
  -1   2 -18  471.44   46.40
  -2   1 -18  629.40   61.17
  -1  -1 -18  551.25   54.30
   1  -2 -18  521.87   48.23
   2  -1 -18  503.90   47.78
   1   1 -18  461.28   44.69
  -1  -1 -18  489.61   45.84
  -1   2 -18  445.41   47.23
  -2   1 -18  469.17   47.73
   1  -2 -18  516.99   52.48
   2  -1 -18  512.07   48.20
  -1  -1 -18  506.38   48.90
   1   1 -18  484.48   46.44
  -2   1 -18  487.76   50.75
  -1   2 -18  488.50   47.01
   1  -2 -18  502.44   47.89
   2  -1 -18  536.41   52.91
  -1  -1 -18  484.52   46.78
   1   1 -18  521.64   48.36
  -2   1 -18  540.67   54.98
  -1   2 -18  483.60   46.96
   2  -1 -18  474.39   45.45
   1  -2 -18  465.65   45.39
  -1   2 -18  480.58   46.54
  -2   1 -18  481.08   47.10
   1   1  19   71.89   21.10
  -1   2  19  103.79   17.97
   2  -1  19   82.69   26.88
  -2   1  19   88.71   16.95
   1  -2  19  100.53   18.84
  -1  -1  19   98.88   17.67
  -1   2  19   69.07    7.45
  -2   1  19   74.75    5.96
  -1  -1  19   79.92    6.55
  -2   1  19   71.25    5.74
  -1  -1  19   64.82    7.54
   1  -2  19   65.25    5.31
  -1   2  19   80.37    6.73
  -2   1  19   74.32    8.02
   1   1  19   80.13    6.75
  -1  -1  19   74.30    6.05
   2  -1  19   79.90    6.67
   1  -2  19   71.95    6.40
  -2   1  19   72.29    5.99
  -1  -1  19   73.21    7.50
  -1   2  19   74.81    7.45
   1   1  19   69.50    8.33
   2  -1  19   88.44    9.18
   1  -2  19   83.55    6.37
  -1  -1  19   66.48    5.18
  -1   2  19   73.91    5.52
   1   1  19   76.71    6.06
  -1  -1  19   67.13    6.58
  -2   1  19   65.45    5.70
  -1   2  19   69.27    5.88
  -1  -1  19   61.71    5.69
   1  -2  19   71.91    7.20
  -2   1  19   63.38    5.96
  -2   1  19   74.75    6.05
  -1  -1  19   68.64    5.81
  -1  -1  19   74.09    5.79
   1  -2  19   75.49    7.97
  -1   2  19   78.05    6.57
  -2   1  19   76.37    8.10
   1   1  19   67.43    8.49
  -1  -1  19   71.07    7.59
   2  -1  19   82.58    6.87
   1  -2  19   73.58    8.28
   2  -1 -19   71.10    6.71
   1  -2 -19   75.89    7.20
   1   1 -19   65.63    5.85
  -1  -1 -19   67.92    8.47
  -1   2 -19   70.13    5.67
  -2   1 -19   72.68    6.31
   2  -1 -19   72.09    5.42
   1   1 -19   69.14    5.40
  -1   2 -19   73.13    5.43
   1  -2 -19   75.31    6.28
   2  -1 -19   69.03    7.18
  -1  -1 -19   79.54    6.71
  -2   1 -19   75.71    6.57
   1   1 -19   73.85    5.88
  -1   2 -19   73.26    7.79
   1  -2 -19   55.90    7.56
   1   1 -19   81.63    6.93
  -1   2 -19   67.00    9.90
  -2   1 -19   89.88    7.09
   2  -1 -19   76.91    6.26
   1  -2 -19   72.67    5.74
  -1  -1 -19   75.47    5.65
  -2   1 -19   76.43    6.03
   1  -2 -19   70.60    6.26
   2  -1 -19   74.99    7.99
  -1  -1 -19   76.48    6.73
   1   1 -19   71.17    5.90
  -2   1 -19   70.22    8.51
  -1   2 -19   74.23    6.33
   1  -2 -19   76.19    6.58
   2  -1 -19   73.31    6.12
  -1  -1 -19   71.57    8.55
   1   1 -19   69.81    5.78
  -2   1 -19   74.63    6.26
  -1   2 -19   76.89    6.46
   2  -1 -19   66.23    5.61
   1   1  20   59.30   28.39
  -1   2  20   82.44   17.40
   2  -1  20   65.63   18.06
  -2   1  20  140.66   19.99
   1  -2  20   67.74   18.17
  -1  -1  20   74.59   17.99
  -2   1  20   71.96    5.92
  -1  -1  20   82.65    6.60
   1  -2  20   75.46    7.59
  -1   2  20   76.26    9.14
  -2   1  20   76.01    6.57
   1   1  20   77.51    6.91
  -1  -1  20   64.41    8.01
   2  -1  20   68.89    6.58
   1  -2  20   76.79    6.78
   1   1  20   80.73    6.98
  -1   2  20   68.87    6.17
   2  -1  20   59.05    6.30
   1  -2  20   71.12    6.24
  -1  -1  20   84.34    7.70
  -1   2  20   84.41    6.22
  -1  -1  20   75.58    6.05
  -2   1  20   67.34    6.12
  -1  -1  20   75.31    6.15
  -2   1  20   69.61    6.51
  -1  -1  20   59.64    5.54
  -1   2  20   79.93    6.94
  -2   1  20   71.44    6.39
   1   1  20   70.78    6.62
  -1  -1  20   72.04    6.35
   2  -1  20   73.71    6.73
   1  -2  20   84.59    7.00
   2  -1 -20   73.42    9.70
   1   1 -20   81.77    6.66
   1  -2 -20   84.18   10.65
  -1   2 -20   82.80    6.35
  -1  -1 -20   78.26    9.12
  -2   1 -20   84.72    6.89
   2  -1 -20   74.79    7.38
   1   1 -20   72.86    5.88
  -1   2 -20   80.02    5.97
   1  -2 -20   80.53    8.64
   2  -1 -20   73.67    6.21
  -1  -1 -20   72.34    6.66
  -2   1 -20   68.56    6.75
  -1   2 -20   70.74    6.30
   1   1 -20   84.90    9.95
   1  -2 -20   73.76    6.66
  -1   2 -20   84.22    7.97
  -1  -1 -20   72.56    6.46
  -2   1 -20   85.37    7.43
   1  -2 -20   79.02    7.83
  -1  -1 -20   78.71    5.94
   1  -2 -20   74.99    8.96
   2  -1 -20   78.35    6.67
  -1  -1 -20   77.69    6.94
   1   1 -20   68.19    8.15
  -2   1 -20   71.53    6.67
  -1   2 -20   67.25    6.48
   1  -2 -20   76.73    6.80
   2  -1 -20   70.40    7.99
  -1  -1 -20   75.62    6.93
   1   1 -20   71.62    6.06
  -2   1 -20   77.76    6.69
  -1   2 -20   65.60    6.48
   1   1  21  260.89   62.16
  -1   2  21  462.46   74.70
   2  -1  21  582.73   86.21
   1  -2  21  483.59   79.90
  -2   1  21  482.04   77.63
  -1  -1  21  397.05   70.38
  -2   1  21  491.97   50.59
  -1  -1  21  550.84   55.38
  -1   2  21  477.09   47.28
  -2   1  21  517.57   50.03
   1   1  21  489.94   48.90
   2  -1  21  481.10   48.07
  -1  -1  21  515.48   49.75
   1  -2  21  488.05   48.16
   1   1  21  413.08   43.12
  -1   2  21  531.10   55.63
   2  -1  21  489.59   48.29
   1  -2  21  528.44   53.06
  -1  -1  21  573.85   53.16
  -1   2  21  470.15   47.84
  -1  -1  21  392.57   41.13
  -1  -1  21  554.76   54.01
  -2   1  21  428.60   43.81
  -1   2  21  440.46   44.80
  -2   1  21  531.55   54.44
   1   1  21  474.82   46.67
  -1  -1  21  481.05   48.13
   2  -1  21  460.93   47.01
   1  -2  21  472.34   47.28
   2  -1 -21  506.04   49.04
   1   1 -21  426.10   42.26
   1  -2 -21  412.92   42.75
  -1  -1 -21  452.64   44.71
  -1   2 -21  481.82   46.33
  -2   1 -21  485.33   51.06
  -1   2 -21  479.57   45.39
   1  -2 -21  473.08   46.44
   2  -1 -21  507.60   52.19
  -1  -1 -21  486.95   48.56
  -2   1 -21  496.74   49.57
  -1   2 -21  484.79   47.78
   1   1 -21  456.09   46.51
   1  -2 -21  526.39   55.25
  -1   2 -21  348.65   39.51
  -1  -1 -21  430.19   47.66
  -2   1 -21  441.56   45.66
   1  -2 -21  466.93   45.88
   2  -1 -21  493.55   48.65
  -1  -1 -21  490.42   48.79
  -2   1 -21  499.69   49.53
   1   1 -21  464.42   46.45
  -1   2 -21  488.12   48.22
   1  -2 -21  445.03   44.74
   2  -1 -21  470.20   46.49
  -1  -1 -21  506.25   49.82
  -2   1 -21  467.65   46.54
   1   1 -21  486.34   50.92
  -1   2 -21  497.04   49.44
   1   1  22  246.64   53.42
  -1   2  22  172.43   47.17
   2  -1  22  167.64   34.26
  -2   1  22  187.58   34.76
   1  -2  22  194.21   49.40
  -1  -1  22  153.52   49.19
  -2   1  22  159.35   13.69
  -1  -1  22  187.45   15.58
  -1   2  22  161.78   18.01
   1   1  22  145.21   17.49
  -2   1  22  169.60   15.22
   2  -1  22  169.75   15.02
  -1  -1  22  153.50   14.03
   1  -2  22  170.21   18.48
   1   1  22  171.49   15.24
   2  -1  22  180.15   15.54
   1  -2  22  154.54   13.55
  -1   2  22  167.05   15.02
  -2   1  22  162.71   14.73
   1   1  22  157.21   14.46
  -1  -1  22  178.80   15.44
   2  -1  22  175.58   19.27
   1  -2  22  168.56   14.95
   2  -1 -22  207.04   20.62
   1  -2 -22  184.93   16.37
   1   1 -22  192.79   15.56
  -1  -1 -22  151.34   14.16
  -1   2 -22  147.22   15.65
  -2   1 -22  200.44   16.01
   1  -2 -22  168.63   17.72
  -1  -1 -22  168.60   18.42
   2  -1 -22  160.03   14.48
  -2   1 -22  174.33   18.51
  -1   2 -22  166.26   14.77
   2  -1 -22  211.20   17.45
   1   1 -22  166.42   15.54
   1  -2 -22  172.84   16.14
  -1   2 -22  191.08   17.47
  -1  -1 -22  149.45   14.12
  -2   1 -22  189.56   16.70
   1  -2 -22  151.90   17.16
   2  -1 -22  165.73   14.97
  -1  -1 -22  161.52   18.69
  -2   1 -22  161.54   14.99
   1   1 -22  165.38   14.64
  -1   2 -22  181.23   18.57
   1  -2 -22  161.81   14.39
   2  -1 -22  162.55   16.95
  -1  -1 -22  160.70   18.58
   1   1 -22  168.67   14.82
  -2   1 -22  153.90   14.21
  -1   2 -22  168.90   17.92
   1   1  23   12.29   10.25
  -1   2  23   17.87   10.27
   2  -1  23   23.84   10.74
  -2   1  23   18.49   10.20
   1  -2  23   14.09   10.69
  -1  -1  23   22.61   11.08
  -1  -1  23   16.01    3.87
  -1   2  23   16.16    2.91
  -2   1  23   13.84    2.81
   1   1  23   16.25    2.97
  -1  -1  23   16.14    3.99
   2  -1  23   19.56    2.99
   1  -2  23   12.45    2.90
   1   1  23   18.12    2.75
   2  -1  23   16.88    2.88
   1  -2  23   15.38    2.57
  -1   2  23   13.17    3.04
  -2   1  23   14.73    4.17
   1   1  23   14.00    2.84
  -1  -1  23   15.11    2.64
   1  -2  23   16.32    4.28
   2  -1  23   13.98    2.97
   2  -1 -23   16.93    3.42
   1   1 -23   18.64    2.70
   1  -2 -23   17.74    5.07
  -1  -1 -23   22.29    4.66
  -1   2 -23   16.86    2.55
  -2   1 -23   19.56    2.79
   1  -2 -23   16.84    2.75
   2  -1 -23   13.46    3.72
  -1  -1 -23   15.00    2.86
  -2   1 -23   16.32    2.79
  -1   2 -23   13.17    3.76
   2  -1 -23   14.25    3.11
   1   1 -23   16.82    3.67
   1  -2 -23   13.51    4.89
  -1   2 -23   19.63    3.67
  -1  -1 -23    9.70    2.59
  -2   1 -23   14.23    4.53
   1  -2 -23   15.40    2.91
   2  -1 -23   13.30    2.68
  -1  -1 -23   15.74    2.88
   1   1 -23   17.24    3.87
  -2   1 -23   16.77    4.59
  -1   2 -23   15.40    2.77
   1  -2 -23   12.56    2.77
   2  -1 -23   15.96    2.63
  -1  -1 -23   15.54    2.95
   1   1 -23   13.01    2.52
  -2   1 -23   13.46    2.91
  -1   2 -23   12.45    2.66
   1   1  24   58.47   26.05
   2  -1  24   54.15   26.82
  -1   2  24   57.00   26.36
  -2   1  24   73.76   17.33
   1  -2  24   60.67   17.65
  -1  -1  24   52.44   18.10
  -1  -1  24   37.75    4.93
  -1   2  24   45.16    7.74
   1   1  24   51.49    5.54
  -2   1  24   45.39    5.15
   2  -1  24   41.07    5.43
  -1  -1  24   44.62    5.07
   1  -2  24   46.38    5.56
   1   1  24   48.54    7.48
   2  -1  24   38.90    7.30
   1  -2  24   36.88    6.62
  -1   2  24   50.38    5.72
  -2   1  24   42.89    5.15
   1   1  24   44.56    7.77
  -1  -1  24   42.14    5.31
   2  -1  24   42.39    5.47
   1  -2  24   51.33    5.69
   2  -1 -24   46.38    8.80
   1   1 -24   49.67    5.09
   1  -2 -24   43.29    5.52
  -1   2 -24   51.89    5.02
  -1  -1 -24   49.60    5.45
  -2   1 -24   48.18    5.00
   1  -2 -24   45.14    7.25
   2  -1 -24   41.96    4.86
  -1  -1 -24   46.56    5.40
  -2   1 -24   42.39    5.09
  -1   2 -24   48.04    5.34
   2  -1 -24   46.11    6.01
   1   1 -24   45.84    6.48
   1  -2 -24   48.25    6.22
  -1   2 -24   43.79    6.33
   1  -2 -24   45.46    7.86
   2  -1 -24   42.42    5.00
  -1  -1 -24   43.81    5.40
  -2   1 -24   43.86    5.33
   1   1 -24   42.35    5.04
  -1   2 -24   43.16    5.22
   1  -2 -24   43.68    5.20
   2  -1 -24   46.54    7.07
  -1  -1 -24   43.88    5.52
  -2   1 -24   43.27    5.45
   1   1 -24   38.75    5.15
  -1   2 -24   42.32    5.09
   1   1  25  131.73   36.22
   2  -1  25  218.20   39.85
   1  -2  25  177.70   51.90
  -2   1  25  241.73   40.17
  -1  -1  25  145.13   53.94
  -1   2  25  168.65   16.12
  -2   1  25  169.85   15.96
   1   1  25  156.65   15.17
   2  -1  25  168.63   16.30
  -1  -1  25  167.75   15.80
   1  -2  25  176.19   16.48
   1   1  25  177.97   16.46
   2  -1  25  172.21   15.80
   1  -2  25  189.23   16.17
  -1   2  25  172.55   16.08
  -2   1  25  164.17   19.20
   1   1  25  176.48   16.62
  -1  -1  25  171.17   19.16
   2  -1  25  152.26   15.20
   1  -2  25  174.62   16.80
   2  -1 -25  193.86   17.38
   1  -2 -25  146.41   18.69
   1   1 -25  167.46   14.86
  -1  -1 -25  159.42   15.00
  -2   1 -25  201.50   19.70
  -1   2 -25  214.49   19.90
   1  -2 -25  164.96   15.78
  -1  -1 -25  147.60   15.18
  -2   1 -25  166.20   19.00
  -1   2 -25  161.67   15.72
   2  -1 -25  161.40   16.89
   1   1 -25  150.62   17.02
   1  -2 -25  170.00   21.45
  -1   2 -25  167.52   17.78
  -2   1 -25  127.59   14.09
   1  -2 -25  161.15   15.40
   2  -1 -25  149.54   14.68
  -1  -1 -25  163.83   15.81
   1   1 -25  156.27   15.51
  -2   1 -25  156.58   15.51
  -1   2 -25  146.45   14.64
   1  -2 -25  165.32   15.67
   2  -1 -25  165.70   15.74
  -1  -1 -25  170.29   15.81
   1   1 -25  152.98   15.56
  -2   1 -25  168.61   16.12
  -1   2 -25  154.38   18.15
   1   1  26  100.89   40.66
   2  -1  26  114.17   28.55
  -1   2  26   65.06   39.06
  -2   1  26  141.84   41.02
   1  -2  26  153.43   30.76
  -1  -1  26  130.92   27.62
  -1   2  26   95.57   13.39
   1   1  26   97.22    9.70
  -2   1  26   94.11    9.48
  -1  -1  26   92.31   12.32
   2  -1  26   94.92   13.53
   1  -2  26  103.59   10.09
   1   1  26  102.44   12.74
   2  -1  26   98.30   12.49
   1  -2  26   96.27   11.75
  -1   2  26  103.14   10.25
  -2   1  26   90.86    9.52
   1   1  26   97.12   10.31
  -1  -1  26   93.68    9.82
   1  -2  26  115.05   10.90
   2  -1  26   95.37   13.57
   2  -1 -26   95.52   13.42
   1   1 -26  121.78   10.11
   1  -2 -26   98.03    9.63
  -1  -1 -26   92.15   12.63
  -1   2 -26   84.61    8.51
  -2   1 -26  101.78    9.23
   1  -2 -26   88.88   12.16
  -1  -1 -26   85.15    9.68
  -2   1 -26   91.79    9.59
  -1   2 -26   93.59   12.38
   2  -1 -26   98.38   11.95
   1   1 -26   96.00   11.64
  -1   2 -26   95.05   11.05
  -2   1 -26  111.56   13.82
   1  -2 -26   85.67   13.06
  -1  -1 -26   92.33    9.79
   2  -1 -26   98.65    9.39
   1   1 -26   97.55   12.50
  -2   1 -26   98.90   13.19
  -1   2 -26   90.37    9.61
   1  -2 -26   97.03    9.55
   2  -1 -26   94.54   12.20
  -1  -1 -26   86.52    9.66
   1   1 -26   78.26   11.69
  -2   1 -26   91.65   12.77
  -1   2 -26   87.85    8.94
   1   1  27  103.29   27.45
  -1   2  27  126.30   28.30
   2  -1  27   99.91   26.38
  -2   1  27  141.10   29.58
   1  -2  27  104.51   28.26
  -1  -1  27  115.74   27.09
  -1   2  27   93.97    9.82
  -2   1  27   96.74    9.66
   1   1  27   92.28   12.94
  -1  -1  27   87.62    9.37
   2  -1  27  106.13   10.63
   1  -2  27  101.92   10.40
   1   1  27  101.87   10.29
   2  -1  27   76.73    8.62
   1  -2  27   84.81    9.19
  -1   2  27   93.37    9.73
  -2   1  27  110.56   13.31
   1   1  27   97.82    9.88
  -1  -1  27   94.81    9.59
   2  -1  27   90.75   10.08
   1  -2  27   96.31    9.39
   2  -1 -27   87.33    9.30
   1  -2 -27   94.36    9.43
   1   1 -27  115.94    9.73
  -1  -1 -27   82.24    8.83
  -1   2 -27  100.16   11.57
  -2   1 -27   77.85    8.37
   1  -2 -27   88.46    9.23
  -1  -1 -27   95.46    9.88
  -2   1 -27  100.00   10.25
  -1   2 -27   75.04    9.18
   2  -1 -27   90.08   16.26
   1   1 -27   98.99   17.90
  -1   2 -27   89.58   10.97
  -2   1 -27   86.29    9.37
   1  -2 -27   93.41    9.63
   2  -1 -27   92.65    9.30
  -1  -1 -27  104.19   13.76
  -2   1 -27   91.58    9.48
   1   1 -27   89.97    9.39
  -1   2 -27  100.39   10.02
   1  -2 -27   90.06    9.73
   2  -1 -27   83.64    9.27
  -1  -1 -27   88.86   12.70
  -2   1 -27   98.20    9.90
   1   1 -27   91.07    9.12
  -1   2 -27   92.80    9.30
   1   1  28   12.58   15.90
   2  -1  28   11.19    9.93
  -1   2  28   15.00   15.24
  -2   1  28   12.67   11.08
   1  -2  28   12.65   16.05
  -1  -1  28   12.27   15.49
  -1   2  28   10.25    4.17
   1   1  28   10.72    2.63
  -2   1  28    9.93    2.54
  -1  -1  28   12.85    2.77
   2  -1  28   12.25    2.72
   1  -2  28   11.68    2.75
   1   1  28    8.56    2.59
   2  -1  28   13.40    4.07
   1  -2  28   11.86    3.98
  -1   2  28   10.13    2.68
  -2   1  28   14.36    2.72
   1   1  28   11.71    2.75
   2  -1  28    9.10    2.66
  -1  -1  28   13.44    2.73
   1  -2  28   10.85    2.59
   2  -1 -28   13.35    4.32
   1   1 -28   12.74    2.50
   1  -2 -28   10.61    2.57
  -1  -1 -28   14.34    2.57
  -2   1 -28   13.80    3.83
  -1   2 -28   14.50    2.37
   1  -2 -28    8.02    2.66
  -1  -1 -28   10.63    2.68
  -2   1 -28    8.56    2.59
  -1   2 -28    7.32    4.07
   2  -1 -28   12.61    3.72
   1   1 -28    9.82    3.89
  -1   2 -28   10.52    4.95
  -2   1 -28   10.88    4.05
   1  -2 -28   11.15    4.10
   2  -1 -28    9.32    2.52
  -1  -1 -28   11.39    2.64
   1   1 -28    8.56    3.92
  -2   1 -28    8.78    2.57
  -1   2 -28   10.52    2.70
   1  -2 -28   12.61    2.68
  -1  -1 -28    8.38    2.59
   2  -1 -28    8.65    3.78
  -2   1 -28   12.34    2.70
   1   1 -28    6.33    3.98
  -1   2 -28    9.84    3.76
   1   1  29   18.23   11.37
  -1   2  29   20.02   10.76
   2  -1  29   17.87   16.55
  -2   1  29   24.34   11.42
   1  -2  29   22.52   10.76
  -1  -1  29   10.78   10.24
  -1   2  29   17.07    2.95
   1   1  29   12.88    4.48
  -2   1  29   12.47    2.81
   2  -1  29   13.35    2.95
  -1  -1  29   13.13    3.06
   1  -2  29   14.25    3.06
   1   1  29   16.05    4.37
   2  -1  29   13.08    2.81
   1  -2  29   21.43    2.91
  -1   2  29   15.80    3.15
  -2   1  29   14.34    4.37
   1   1  29   15.45    4.55
  -1  -1  29   14.20    2.99
   1  -2  29   14.29    4.44
   2  -1  29   14.21    2.82
   2  -1 -29   19.95    2.99
   1  -2 -29   14.73    2.82
   1   1 -29   18.55    2.81
  -1  -1 -29   14.88    4.32
  -1   2 -29   19.95    2.82
  -2   1 -29   18.55    2.81
   1  -2 -29   16.55    4.53
  -1  -1 -29   14.32    2.90
  -2   1 -29   13.73    2.93
  -1   2 -29   11.55    2.88
   2  -1 -29   17.15    4.12
   1   1 -29   18.33    6.55
  -1   2 -29   11.23    3.18
  -2   1 -29   19.07    3.02
   1  -2 -29   15.27    2.88
   2  -1 -29   14.63    2.79
  -1  -1 -29   14.34    4.55
  -2   1 -29   13.19    2.95
   1   1 -29   14.50    2.97
  -1   2 -29   15.13    2.99
   1  -2 -29   13.19    2.99
  -1  -1 -29   14.86    4.43
   2  -1 -29   11.62    2.86
  -2   1 -29   15.00    2.82
   1   1 -29   10.88    2.84
  -1   2 -29   14.29    3.02
   1   1  30    4.91   11.26
  -1   2  30   14.68    7.93
   2  -1  30   10.13    7.11
  -2   1  30   10.69   13.66
   1  -2  30    5.63    7.21
  -1  -1  30    8.80    7.09
  -1   2  30    5.43    2.97
   1   1  30    6.01    1.85
  -2   1  30    8.31    1.89
   2  -1  30    5.69    1.94
  -1  -1  30    5.76    1.96
   1  -2  30    4.88    1.94
   1   1  30    3.67    2.05
   2  -1  30    8.49    2.90
   1  -2  30    6.21    3.15
  -1   2  30    5.47    1.94
  -2   1  30    4.46    1.85
   1   1  30    6.51    1.89
  -1  -1  30    6.46    1.80
   2  -1  30    5.13    1.85
   1  -2  30    6.71    1.84
   2  -1 -30    7.07    1.85
   1  -2 -30    5.72    1.85
   1   1 -30    7.90    1.84
  -1  -1 -30    5.38    1.78
  -2   1 -30    6.55    1.75
  -1   2 -30    8.46    1.85
   1  -2 -30    3.87    1.94
  -1  -1 -30    5.76    1.82
  -2   1 -30    5.22    3.04
  -1   2 -30    5.51    2.95
   2  -1 -30    6.57    2.70
   1   1 -30    4.93    2.66
  -1   2 -30    7.57    3.24
  -2   1 -30    7.45    3.09
   1  -2 -30    5.36    2.90
  -1  -1 -30    5.54    1.87
   2  -1 -30    5.52    1.75
   1   1 -30    4.35    1.91
  -2   1 -30    5.07    1.93
  -1   2 -30    4.73    1.87
   1  -2 -30    5.58    2.95
  -1  -1 -30    4.68    1.93
   2  -1 -30    3.06    2.02
  -2   1 -30    5.76    1.80
   1   1 -30    5.61    2.93
  -1   2 -30    6.71    1.94
   1   1  31   48.34   13.26
  -1   2  31   31.65   13.93
   2  -1  31   44.94   21.86
  -2   1  31   53.04   15.60
   1  -2  31   40.57   12.79
  -1  -1  31   44.20   14.50
  -1   2  31   30.98    3.94
   1   1  31   32.78    5.96
  -2   1  31   31.48    5.79
   2  -1  31   33.72    6.12
  -1  -1  31   26.61    4.25
   1  -2  31   34.78    6.10
   2  -1  31   29.33    3.98
   1  -2  31   29.65    4.12
  -1   2  31   35.86    4.05
  -2   1  31   32.28    3.92
   1   1  31   37.13    6.22
  -1  -1  31   24.79    3.94
   2  -1  31   32.53    5.83
   1  -2  31   29.33    4.01
   2  -1 -31   34.72    3.83
   1  -2 -31   40.55    4.01
   1   1 -31   38.00    3.87
  -1  -1 -31   39.02    5.69
  -1   2 -31   41.65    5.88
  -2   1 -31   36.88    3.76
   1  -2 -31   29.06    3.90
  -1  -1 -31   30.57    4.21
  -2   1 -31   27.47    4.23
   2  -1 -31   26.20    4.93
   1   1 -31   41.58    5.13
  -1   2 -31   42.80    4.43
  -2   1 -31   29.45    4.05
   1  -2 -31   30.37    3.90
   2  -1 -31   35.32    5.58
  -1  -1 -31   33.97    5.87
  -2   1 -31   30.30    5.96
   1   1 -31   32.22    4.07
  -1   2 -31   32.89    5.88
   1  -2 -31   24.70    3.90
  -1  -1 -31   27.53    5.87
   2  -1 -31   19.57    6.30
  -2   1 -31   29.54    5.78
  -1   2 -31   32.13    4.32
   1   1  32  104.73   19.50
   2  -1  32  139.20   22.20
  -1   2  32  122.63   24.16
   1  -2  32   88.34   19.32
  -1  -1  32   73.22   20.78
  -2   1  32  113.70   34.56
  -1   2  32   89.36    7.63
  -2   1  32   85.96    7.90
   1   1  32   82.22    7.72
  -1  -1  32   70.87    9.81
   2  -1  32   78.01    7.74
   1  -2  32   80.33    7.66
   2  -1  32   81.18    8.42
  -1   2  32   78.78    9.73
  -2   1  32   76.16    9.50
   1   1  32   68.85    7.72
   2  -1  32   80.38    7.57
  -1  -1  32   86.66    7.95
   1  -2  32   82.26    7.81
   2  -1 -32  104.13    7.79
   1   1 -32  108.70   10.72
  -1  -1 -32   81.64    7.14
  -1   2 -32  106.80    8.55
  -2   1 -32   99.02    7.74
   1  -2 -32   59.86   10.76
  -1  -1 -32   77.51   10.13
  -2   1 -32   65.34    7.12
   1   1 -32   88.10    8.74
   2  -1 -32   74.29    8.20
  -1   2 -32   93.25   10.56
  -2   1 -32   77.02   10.02
   1  -2 -32   84.32    7.59
  -1  -1 -32   78.51    7.52
   2  -1 -32   79.49    7.79
   1   1 -32   65.22    9.88
  -2   1 -32   78.32    7.59
  -1   2 -32   79.11    7.50
   1  -2 -32   67.32    7.21
  -1  -1 -32   78.68    7.50
  -2   1 -32   75.53    7.52
  -1   2 -32   78.69   10.02
   1   1  33   52.28   16.01
   2  -1  33   44.73   10.96
  -1   2  33   46.15   11.68
   1  -2  33   43.16   11.01
  -2   1  33   28.19   12.04
  -1  -1  33   35.98   10.22
  -1   2  33   27.42    4.84
  -2   1  33   28.08    3.33
   1   1  33   30.94    3.45
  -1  -1  33   26.11    3.29
   2  -1  33   27.15    4.86
   1  -2  33   25.10    4.66
   2  -1  33   27.15    3.60
  -1   2  33   33.07    3.33
   1   1  33   27.65    3.26
   2  -1  33   25.13    4.84
  -1  -1  33   21.64    4.34
   1  -2  33   29.56    4.91
   2  -1 -33   30.35    4.52
   1  -2 -33   38.81    4.84
   1   1 -33   44.78    5.02
  -1  -1 -33   31.32    4.68
  -2   1 -33   33.01    3.26
  -1   2 -33   41.24    3.58
   1  -2 -33   20.74    3.56
  -1  -1 -33   21.93    3.27
  -2   1 -33   23.80    5.20
   1   1 -33   21.18    3.36
   2  -1 -33   33.18    5.74
  -1   2 -33   33.41    3.42
  -2   1 -33   36.61    5.25
   1  -2 -33   31.02    4.77
   2  -1 -33   27.06    3.58
  -1  -1 -33   24.05    3.31
  -2   1 -33   27.56    5.00
   1   1 -33   23.26    3.42
  -1   2 -33   24.86    3.35
   1  -2 -33   23.50    4.71
   2  -1 -33   23.33    3.31
  -1  -1 -33   30.03    4.82
  -2   1 -33   29.74    3.45
  -1   2 -33   19.95    3.44
   1   1  34   20.82    6.89
   2  -1  34   14.16   10.51
  -1   2  34   18.82   11.44
   1  -2  34   17.60    6.94
  -2   1  34   11.66    5.99
  -1  -1  34   12.05    9.32
  -1   2  34   10.18    1.93
   1   1  34    9.09    2.00
  -2   1  34    7.86    2.66
   2  -1  34   11.33    1.91
  -1  -1  34    6.60    1.91
   1  -2  34   12.20    1.80
  -1   2  34   11.64    2.00
   1   1  34   10.76    1.89
  -2   1  34    9.45    1.67
  -1  -1  34    7.23    2.68
   2  -1  34   10.43    1.91
   1  -2  34    7.45    1.89
   2  -1 -34   11.51    1.67
   1  -2 -34    9.95    1.78
   1   1 -34   15.63    1.82
  -1  -1 -34   14.59    1.84
  -2   1 -34   15.26    2.81
  -1   2 -34   11.91    2.46
   1  -2 -34    6.22    1.78
  -1  -1 -34    8.98    1.87
  -2   1 -34    9.90    2.03
   1   1 -34   13.57    1.98
   2  -1 -34   10.11    2.93
  -1   2 -34   11.96    1.82
   1  -2 -34    8.56    1.82
  -1  -1 -34   10.63    1.94
   2  -1 -34    9.90    2.88
  -2   1 -34   11.57    1.96
   1   1 -34    8.80    1.96
  -1   2 -34    6.48    1.85
   1  -2 -34    8.37    1.76
  -1  -1 -34    9.63    1.84
   2  -1 -34    5.56    1.66
  -2   1 -34   11.28    1.91
  -1   2 -34    8.83    2.05
   1   1  35    5.58    4.79
   2  -1  35    3.53    4.52
   1  -2  35    5.33    4.21
  -1  -1  35    6.19    4.41
  -1   2  35    3.38    1.28
  -2   1  35    4.77    1.57
   1   1  35    2.50    1.31
   2  -1  35    3.15    1.28
   1  -2  35    4.21    1.19
  -1   2  35    3.45    2.02
   1   1  35    2.66    1.28
   2  -1  35    3.26    1.33
   1  -2  35    2.34    1.15
   2  -1 -35    3.15    1.19
   1  -2 -35    4.52    1.24
  -1  -1 -35    4.32    1.26
  -2   1 -35    4.80    1.12
  -1  -1 -35    1.78    1.12
   1   1 -35    4.50    1.94
  -1   2 -35    2.91    1.10
   1  -2 -35    3.56    1.26
  -1  -1 -35    3.13    1.28
  -2   1 -35    2.81    1.31
  -1   2 -35    2.91    1.21
   1  -2 -35    3.08    1.22
  -1  -1 -35    2.72    1.26
  -2   1 -35    3.06    1.33
   3  -2   1  784.04   72.67
  -1   3   1  813.92   90.86
   1   2   1  531.95   68.76
   2  -3   1  700.43   78.19
  -2  -1   1  885.24   80.29
   3  -2   1  881.06   72.61
  -3   1   1  890.19   75.62
  -1   3   1  746.13   70.44
   2  -3   1  702.09   66.59
   1   2   1  702.56   66.32
  -2  -1   1  704.23   64.62
  -3   1   1  677.46   62.70
   2  -3   1  721.91   68.53
   1   2   1  748.16   65.49
   2  -3   1  755.31   66.64
   3  -2   1  690.20   67.34
  -3   1   1  575.14   56.19
  -2  -1   1  660.06   62.11
  -1   3   1  705.58   66.26
   3  -2   1 1048.42   94.94
  -3   1   1  681.81   63.40
   1   2   1  779.59   69.91
  -2  -1   1  722.40   65.78
  -3   1   1  996.03   86.47
  -1   3   1  806.08   74.97
   1   2   1  867.90   75.81
   3  -2   1  775.37   70.94
   2  -3   1  770.62   74.52
   3  -2   1  753.20   67.43
  -1   3   1  784.90   73.12
   2  -3   1  733.88   67.83
   1   2   1  643.58   64.14
  -2  -1   1  713.26   65.31
  -3   1   1  837.60   72.90
   1   2   1  809.73   71.75
  -2  -1   1  699.73   57.97
   3  -2   1  761.14   71.17
   2  -3   1  720.08   68.28
  -3   1   1  730.14   65.40
   2  -3   1  677.53   63.44
   3  -2   1  683.88   65.52
  -1   3   1  767.92   67.65
   1   2   1  858.81   71.23
  -3   1   1  591.82   59.33
  -2  -1   1  759.89   69.41
  -1   3   1  639.17   61.49
   1   2   1  779.29   68.55
   3  -2   1  649.88   60.59
   2  -3   1  729.29   70.90
   2  -3   1  727.49   69.07
   3  -2   1  659.68   62.25
   2  -3   1  726.65   68.92
  -3   1   1  940.36   83.73
  -1   3   1  749.05   69.63
  -3   1   1  775.76   69.46
  -1   3   1  811.01   75.08
  -2   3  -1  753.06   81.93
   3  -1  -1  860.68   84.65
   2   1  -1  645.60   76.61
   1  -3  -1  654.41   62.95
  -1  -2  -1  842.44   77.97
   1  -3  -1  714.25   67.36
   2   1  -1  619.24   59.39
  -1  -2  -1  722.78   67.09
   3  -1  -1  719.74   67.43
  -3   2  -1  674.40   63.74
   1  -3  -1  695.76   59.42
   2   1  -1  686.38   62.66
   3  -1  -1  670.32   66.05
  -1  -2  -1  909.33   78.35
  -3   2  -1  640.47   62.79
   1  -3  -1  767.94   64.80
  -2   3  -1  811.69   71.25
  -2   3  -1  682.44   65.36
   3  -1  -1  697.57   67.20
  -3   2  -1  624.91   58.94
   2   1  -1  678.02   62.57
  -1  -2  -1  761.01   68.76
  -2   3  -1  713.82   68.17
  -3   2  -1  736.56   68.22
  -2   3  -1  732.87   69.57
   3  -1  -1  931.22   81.14
   1  -3  -1  734.29   68.71
  -1  -2  -1  776.95   69.16
  -2   3  -1  719.49   67.31
   2   1  -1  885.96   79.83
   1  -3  -1  753.08   69.88
  -1  -2  -1  662.08   62.88
   2   1  -1  788.12   64.71
   1  -3  -1  745.07   70.90
  -1  -2  -1  706.42   63.04
   3  -1  -1  831.61   74.88
  -3   2  -1  703.65   66.01
   1  -3  -1  824.12   78.23
  -2   3  -1  690.16   65.60
   1  -3  -1  854.35   75.33
  -2   3  -1  610.05   59.16
   3  -1  -1  740.18   70.04
  -3   2  -1  634.57   63.36
   2   1  -1  754.75   69.07
  -1  -2  -1  820.27   68.58
   1  -3  -1  666.86   62.95
   3  -1  -1  715.28   63.58
  -1  -2  -1  910.91   79.86
  -1  -2  -1  818.19   70.99
   3  -1  -1  668.98   60.32
   1  -3  -1  734.20   68.46
  -3   2  -1  665.33   62.52
  -2   3  -1  708.53   67.22
  -3   2  -1  773.98   73.93
  -2   3  -1  754.01   71.19
   3  -2   2  114.08    8.11
  -1   3   2  129.59   11.87
   2  -3   2  113.11    9.57
   1   2   2  107.64   11.64
  -3   1   2  100.55    4.48
   2  -3   2  108.36    6.64
  -1   3   2  110.23    6.75
   1   2   2  107.34    7.90
  -2  -1   2  104.74    5.69
   3  -2   2  120.59    7.16
  -3   1   2  114.30    6.17
   2  -3   2  110.72    8.08
   2  -3   2  104.62    5.16
   3  -2   2  110.41    6.48
  -2  -1   2  111.26    6.55
  -3   1   2  116.30    6.87
   3  -2   2  120.67    6.84
  -1   3   2  123.13    6.82
  -3   1   2  106.42    6.21
   1   2   2  102.37    5.25
  -2  -1   2  104.89    5.94
  -3   1   2  109.33    5.69
   3  -2   2  104.91    5.97
   2  -3   2  104.33    8.01
  -1   3   2  123.76    8.42
   1   2   2  114.50    5.63
   3  -2   2  116.42    6.06
   2  -3   2  111.94    6.44
  -1   3   2  117.00    6.73
  -2  -1   2  103.49    5.67
   3  -2   2  113.67    6.76
   2  -3   2  107.89    6.73
   2  -3   2  121.44    6.84
   3  -2   2  116.51    7.23
  -1   3   2  102.86    5.15
  -3   1   2  113.70    6.73
  -2  -1   2  125.31    7.29
   3  -2   2  127.23    6.89
  -1   3   2  140.24    8.98
   2  -3   2  102.50    7.86
   1   2   2  118.09    5.76
   2  -3   2  109.98    6.80
   3  -2   2  122.03    8.31
   2  -3   2  111.64    6.78
  -3   1   2  113.25    5.70
  -1   3   2  115.22    6.64
   1   2   2  107.16    5.47
   3  -2   2   92.31    5.81
  -2   3  -2   97.22   11.87
   3  -1  -2  104.28    7.74
   2   1  -2   81.09   10.06
   1  -3  -2  108.15    5.99
  -1  -2  -2  105.12    7.81
   1  -3  -2  107.91    6.46
   2   1  -2  108.38    5.79
  -1  -2  -2  106.72    6.35
   3  -1  -2  104.10    6.44
  -3   2  -2  103.09    6.46
   1  -3  -2  102.95    5.25
  -1  -2  -2  119.41    6.30
   2   1  -2  105.88    6.33
   3  -1  -2  113.51    8.42
  -3   2  -2  108.79    6.42
  -2   3  -2  104.98    5.24
   1  -3  -2  108.07    5.04
  -2   3  -2  110.92    8.37
  -3   2  -2  131.07    7.07
   3  -1  -2  114.68    6.69
   2   1  -2  114.71    6.31
  -1  -2  -2  105.75    5.45
  -2   3  -2  106.33    6.75
  -3   2  -2  113.31    7.36
  -2   3  -2  110.02    6.85
   1  -3  -2   94.00    5.76
   3  -1  -2  101.76    4.91
  -1  -2  -2  105.57    5.33
  -2   3  -2  114.32    6.75
   2   1  -2   94.15    6.08
   1  -3  -2  118.98    6.69
   3  -1  -2  108.90    4.95
  -1  -2  -2  109.84    6.60
   1  -3  -2  106.72    7.39
  -1  -2  -2  101.11    5.33
   3  -1  -2  105.45    5.34
  -3   2  -2   99.08    6.13
  -2   3  -2  111.55    6.76
   1  -3  -2  104.37    7.66
   1  -3  -2  121.48    5.58
  -2   3  -2  116.08    6.53
  -3   2  -2  130.62    7.54
   3  -1  -2  122.95    7.21
   1  -3  -2  106.27    6.44
   3  -1  -2  123.46    5.70
  -1  -2  -2  114.68    5.60
   3  -1  -2  107.28    6.08
  -3   2  -2   93.91    7.03
  -2   3  -2  119.73    8.62
   1  -3  -2  112.14    6.69
  -1  -2  -2  100.12    5.07
  -3   2  -2  113.78    6.73
  -2   3  -2  114.17    6.94
   3  -2   3  106.29    8.82
   2  -3   3  132.20   10.83
  -1   3   3   89.06   12.50
  -2  -1   3  112.19   10.61
   1   2   3   86.95    5.88
  -3   1   3  110.92    4.97
   2  -3   3  108.52    6.58
  -1   3   3  114.21    6.78
   1   2   3  100.43    6.28
  -2  -1   3   96.56    5.15
   3  -2   3   99.40    6.21
  -3   1   3  105.64    6.31
   2  -3   3  111.42    6.80
   1   2   3  105.64    5.94
   2  -3   3  100.77    5.56
   3  -2   3   92.40    5.74
  -3   1   3  121.17    8.40
  -2  -1   3  110.39    5.85
   3  -2   3  106.22    6.22
  -1   3   3  115.76    7.38
  -3   1   3   94.22    5.79
   1   2   3   96.88    4.79
  -2  -1   3  100.71    5.83
   3  -2   3  124.03    6.67
   2  -3   3  107.64    6.57
  -3   1   3  113.81    5.40
  -1   3   3  105.68    7.75
   1   2   3   92.10    4.89
   3  -2   3   98.86    6.49
   2  -3   3  105.52    6.30
  -1   3   3  107.32    6.28
   1   2   3  110.83    6.67
  -2  -1   3  101.74    5.42
  -1   3   3  117.10    6.94
   3  -2   3  108.67    7.97
   2  -3   3  109.53    6.60
   2  -3   3  113.15    7.61
   3  -2   3  106.11    8.11
  -1   3   3   97.67    4.50
  -3   1   3  107.68    6.55
  -2  -1   3  104.44    6.67
  -3   1   3  120.58    5.67
   2  -3   3  111.13    6.85
  -1   3   3  101.27    7.52
   1   2   3  127.61    6.26
   3  -2   3  103.58    6.03
   2  -3   3  108.25    6.67
   3  -2   3  102.71    6.24
   2  -3   3  106.83    6.46
  -3   1   3  117.91    5.88
  -1   3   3  103.92    6.08
   1   2   3  108.86    5.29
   3  -2   3  117.05    6.67
   2  -3   3  123.33    7.18
  -3   1   3  108.07    5.63
  -2   3  -3  109.15   10.00
   3  -1  -3   87.40    7.41
   2   1  -3  145.73   12.85
   1  -3  -3  104.58    6.87
   1  -3  -3   99.76    5.99
  -1  -2  -3  100.28    7.39
   3  -1  -3   94.18    5.72
  -3   2  -3  115.22    6.91
   1  -3  -3  116.98    5.60
  -1  -2  -3  113.72    5.65
   2   1  -3  101.40    5.43
  -3   2  -3   90.15    5.70
   3  -1  -3   97.06    6.22
  -2   3  -3  105.07    5.15
   1  -3  -3  106.58    5.20
  -2   3  -3  120.33    7.18
  -3   2  -3   96.00    6.60
   3  -1  -3  108.77    6.49
   2   1  -3  102.82    6.03
  -2   3  -3   98.54    6.30
  -1  -2  -3  109.80    5.34
  -3   2  -3  104.47    6.01
  -2   3  -3  107.46    6.71
   1  -3  -3  109.84    7.63
   3  -1  -3  120.43    5.58
  -1  -2  -3  128.62    6.31
   3  -1  -3   97.49    3.81
  -2   3  -3  107.28    6.44
   2   1  -3   91.32    5.06
   1  -3  -3  106.90    6.15
  -1  -2  -3  117.95    6.93
   3  -1  -3  122.45    5.83
   1  -3  -3  114.14    7.81
  -1  -2  -3  101.74    6.24
   3  -1  -3  101.11    5.67
  -3   2  -3   99.51    7.30
  -2   3  -3  108.45    6.46
   1  -3  -3  124.00    5.90
  -2   3  -3   93.52    5.69
   3  -1  -3  117.28    7.03
   2   1  -3  118.35    6.24
   1  -3  -3  102.44    7.34
   3  -1  -3  112.91    5.29
  -1  -2  -3  110.16    5.61
  -3   2  -3   97.24    5.65
  -1  -2  -3  110.02    6.19
  -3   2  -3  129.93    8.33
   3  -1  -3   95.34    4.97
  -2   3  -3  117.45    8.26
   1  -3  -3  117.61    6.89
  -1  -2  -3   98.09    5.81
  -3   2  -3  102.87    6.21
  -2   3  -3  118.00    8.49
   3  -2   4  475.97   44.98
   2  -3   4  523.11   53.07
  -3   1   4  529.89   50.16
  -1   3   4  491.70   39.56
   1   2   4  374.02   32.74
   2  -3   4  478.28   39.22
  -1   3   4  483.28   41.65
   1   2   4  481.86   39.90
  -2  -1   4  493.86   37.89
   3  -2   4  484.25   39.99
   2  -3   4  487.44   40.39
  -3   1   4  493.77   39.27
   1   2   4  522.91   41.52
   2  -3   4  437.08   33.82
   3  -2   4  627.50   49.62
  -3   1   4  630.27   50.36
   3  -2   4  462.93   39.33
   1   2   4  441.20   33.73
  -1   3   4  489.90   38.97
  -3   1   4  494.43   42.19
   1   2   4  495.28   37.24
  -2  -1   4  462.19   37.78
   3  -2   4  502.55   40.57
   2  -3   4  476.51   39.58
  -2  -1   4  416.39   29.38
  -3   1   4  505.16   38.32
  -1   3   4  451.85   37.76
   1   2   4  422.74   35.12
  -2  -1   4  544.11   37.69
   3  -2   4  483.55   39.04
   2  -3   4  475.85   40.93
  -1   3   4  484.41   39.45
   1   2   4  425.40   36.16
  -2  -1   4  546.75   42.12
  -1   3   4  486.95   42.86
   1   2   4  400.02   34.65
   3  -2   4  501.40   43.72
   2  -3   4  530.52   43.45
   2  -3   4  514.24   42.23
   3  -2   4  443.21   40.03
  -3   1   4  479.07   39.78
  -1   3   4  509.46   37.24
  -2  -1   4  489.65   39.17
  -3   1   4  523.63   39.49
  -1   3   4  536.17   45.99
   1   2   4  476.82   38.77
  -2  -1   4  527.32   36.74
   3  -2   4  473.38   38.75
   2  -3   4  504.78   41.74
   3  -2   4  499.36   41.43
   2  -3   4  507.60   44.08
   1   2   4  466.80   36.23
   3  -2   4  400.57   34.04
   2  -3   4  524.48   42.64
   3  -1  -4  373.41   37.21
  -2   3  -4  539.90   54.14
  -1  -2  -4  507.62   41.60
   1  -3  -4  421.12   34.40
   2   1  -4  452.28   35.26
   1  -3  -4  474.30   38.81
  -1  -2  -4  486.81   39.99
   3  -1  -4  439.65   34.17
  -3   2  -4  492.62   40.89
   1  -3  -4  457.12   35.57
  -1  -2  -4  581.28   45.36
  -3   2  -4  455.79   37.33
  -2   3  -4  470.76   36.02
   2   1  -4  485.15   39.54
   3  -1  -4  477.31   39.83
   1  -3  -4  520.49   39.99
  -2   3  -4  474.45   40.03
  -3   2  -4  484.41   38.65
   3  -1  -4  500.50   43.29
   2   1  -4  490.55   40.23
  -2   3  -4  533.55   44.15
  -3   2  -4  530.45   42.55
  -2   3  -4  500.41   41.58
   1  -3  -4  465.58   38.30
   3  -1  -4  476.69   36.11
  -1  -2  -4  475.17   37.15
  -2   3  -4  493.44   40.82
   2   1  -4  477.45   37.73
   1  -3  -4  510.72   41.09
  -1  -2  -4  483.44   40.01
   3  -1  -4  525.61   39.56
   1  -3  -4  493.64   40.39
  -1  -2  -4  469.66   37.46
  -3   2  -4  517.66   42.23
   3  -1  -4  490.17   37.35
  -2   3  -4  484.84   40.10
   1  -3  -4  495.26   36.54
  -2   3  -4  540.35   43.88
  -3   2  -4  617.82   51.76
   3  -1  -4  487.74   40.66
   2   1  -4  488.87   39.49
   1  -3  -4  441.94   36.58
   3  -1  -4  453.94   34.58
  -1  -2  -4  483.23   37.60
  -3   2  -4  377.58   32.10
  -2   3  -4  505.88   41.63
   3  -1  -4  441.43   34.29
   1  -3  -4  465.56   40.16
  -1  -2  -4  482.90   37.73
  -3   2  -4  606.00   50.14
  -2   3  -4  467.27   41.40
   3  -1  -4  520.84   39.98
   1  -3  -4  421.28   35.78
  -1  -2  -4  467.32   38.02
  -3   2  -4  572.80   48.14
  -2   3  -4  503.09   41.74
   3  -2   5  590.76   63.51
   2  -3   5  638.85   68.01
  -3   1   5  703.56   65.38
  -2  -1   5  448.59   53.92
  -1   3   5  656.80   54.89
   1   2   5  631.85   54.35
   2  -3   5  546.93   47.28
  -1   3   5  547.02   47.42
   1   2   5  538.76   47.24
  -2  -1   5  541.09   44.46
   3  -2   5  534.90   46.69
   2  -3   5  611.88   54.75
  -3   1   5  569.76   45.99
   1   2   5  527.00   44.40
   2  -3   5  532.99   43.65
   3  -2   5  703.60   61.26
  -3   1   5  653.89   56.11
  -2  -1   5  552.92   46.13
   1   2   5  669.15   50.77
  -1   3   5  488.19   41.38
  -3   1   5  584.75   50.56
   1   2   5  595.74   46.00
  -2  -1   5  515.47   44.92
   1   2   5  539.52   45.10
  -2  -1   5  713.84   54.39
   3  -2   5  709.21   59.19
   2  -3   5  606.45   55.05
  -3   1   5  578.06   47.53
   1   2   5  546.14   47.48
  -2  -1   5  578.13   44.56
   3  -2   5  548.75   47.17
   2  -3   5  536.30   46.71
  -1   3   5  531.50   45.72
  -2  -1   5  611.43   49.87
   1   2   5  669.54   57.12
  -1   3   5  630.47   54.53
   1   2   5  676.04   56.55
   3  -2   5  572.43   52.66
   2  -3   5  574.85   52.48
   2  -3   5  515.59   45.59
   3  -2   5  605.64   53.13
  -3   1   5  550.64   48.34
  -1   3   5  593.91   46.72
  -2  -1   5  645.36   54.10
  -3   1   5  559.33   46.33
   1   2   5  592.90   50.99
  -2  -1   5  511.65   39.94
   3  -2   5  590.40   50.57
   2  -3   5  544.22   47.91
   3  -2   5  584.12   50.97
   2  -3   5  549.83   48.04
   1   2   5  523.78   44.82
  -2  -1   5  708.35   52.57
   3  -2   5  489.04   43.18
   2  -3   5  549.16   50.57
  -2   3  -5  683.56   71.91
   2   1  -5  600.44   67.36
  -1  -2  -5  490.82   43.74
   1  -3  -5  520.76   46.36
   2   1  -5  562.91   46.18
   1  -3  -5  524.86   46.92
  -1  -2  -5  526.71   47.69
   3  -1  -5  516.42   42.62
  -3   2  -5  559.11   51.49
   1  -3  -5  531.59   45.48
  -3   2  -5  573.90   48.94
  -2   3  -5  512.98   42.71
   2   1  -5  558.81   46.81
   3  -1  -5  628.23   56.71
   1  -3  -5  513.59   43.07
   1  -3  -5  524.21   44.78
  -2   3  -5  554.13   51.09
  -3   2  -5  506.78   43.07
   3  -1  -5  560.48   49.10
   2   1  -5  552.73   48.22
  -2   3  -5  562.96   49.35
  -3   2  -5  457.03   39.80
  -3   2  -5  548.32   47.46
  -2   3  -5  543.87   47.86
   1  -3  -5  535.74   46.54
   3  -1  -5  524.19   43.50
  -2   3  -5  603.28   54.91
   2   1  -5  648.64   52.66
   1  -3  -5  536.82   45.93
  -1  -2  -5  445.97   40.61
   3  -1  -5  551.72   45.23
   1  -3  -5  545.40   47.46
  -1  -2  -5  530.90   45.25
  -3   2  -5  577.86   50.29
  -2   3  -5  530.87   46.67
  -2   3  -5  592.25   52.82
   1  -3  -5  690.07   53.09
  -3   2  -5  522.43   48.83
   3  -1  -5  566.97   49.35
   2   1  -5  550.76   47.48
   1  -3  -5  534.66   46.36
   3  -1  -5  480.65   40.25
  -1  -2  -5  540.37   45.10
   2   1  -5  577.28   44.11
  -3   2  -5  556.70   47.78
  -2   3  -5  502.21   47.23
   1  -3  -5  520.04   47.24
   3  -1  -5  443.95   37.01
  -1  -2  -5  512.19   43.27
  -3   2  -5  448.54   42.87
  -2   3  -5  561.79   51.67
   3  -1  -5  577.00   48.11
   1  -3  -5  562.53   49.06
  -3   2  -5  625.99   55.88
  -2   3  -5  563.07   49.62
   3  -2   6 1024.47  134.07
   2  -3   6 1082.66  147.87
  -2  -1   6  929.32  128.42
  -3   1   6 1055.65  133.33
  -1   3   6 1227.79  134.25
   1   2   6 1124.31  129.05
   2  -3   6 1208.88  132.83
  -1   3   6 1094.48  121.73
   1   2   6 1132.60  129.43
  -2  -1   6 1233.69  128.12
   3  -2   6 1030.68  115.81
   2  -3   6 1105.32  126.35
   1   2   6 1063.77  117.39
   2  -3   6 1046.84  115.27
   3  -2   6  964.89  109.22
  -3   1   6 1030.00  116.26
  -2  -1   6 1480.14  159.44
   1   2   6 1166.60  116.37
  -1   3   6 1218.53  130.62
  -3   1   6 1072.08  119.71
   1   2   6 1306.30  130.54
  -2  -1   6 1188.14  131.30
  -3   1   6 1294.86  137.11
   1   2   6 1143.99  125.00
  -2  -1   6 1218.49  127.45
   3  -2   6 1210.57  133.87
   2  -3   6 1049.98  118.27
  -3   1   6 1165.06  124.52
  -1   3   6 1148.92  128.17
  -2  -1   6 1146.15  120.31
   3  -2   6 1120.78  124.68
   2  -3   6 1125.37  125.20
  -1   3   6 1117.31  123.01
   1   2   6  876.87  104.26
  -1   3   6 1014.07  115.25
   1   2   6 1093.63  124.73
   3  -2   6 1056.98  119.30
   2  -3   6 1186.88  132.22
   2  -3   6 1157.88  129.73
   3  -2   6 1104.88  124.45
  -3   1   6 1137.78  126.89
  -1   3   6 1309.76  135.73
  -2  -1   6 1044.93  116.82
  -3   1   6  951.86  103.54
  -1   3   6 1145.84  128.15
   1   2   6  978.16  109.04
  -2  -1   6 1145.97  119.26
   3  -2   6 1059.90  119.30
   2  -3   6 1030.07  116.69
   1   2   6  978.95  109.78
   3  -2   6 1136.07  127.13
   2  -3   6 1059.34  119.66
   1   2   6 1014.15  111.15
  -2  -1   6 1224.30  126.51
   3  -2   6 1174.16  130.47
   2  -3   6 1156.76  129.16
   3  -1  -6 1101.40  139.02
  -2   3  -6 1024.80  145.10
   2   1  -6  885.15  128.22
  -1  -2  -6 1201.22  133.40
   1  -3  -6 1567.68  170.97
   3  -1  -6 1234.54  128.19
   2   1  -6 1136.76  119.39
   1  -3  -6 1139.02  127.61
  -1  -2  -6 1105.29  122.61
   3  -1  -6 1190.21  123.87
  -3   2  -6 1069.27  123.47
   1  -3  -6 1479.52  159.06
  -1  -2  -6  886.82   98.97
  -2   3  -6 1312.22  138.42
   3  -1  -6 1152.37  128.49
   2   1  -6 1388.40  148.68
   1  -3  -6 1104.10  122.29
  -2   3  -6 1148.47  128.96
   1  -3  -6  989.95  112.41
  -3   2  -6 1221.17  134.12
   3  -1  -6 1041.74  117.32
   2   1  -6 1062.74  119.32
  -2   3  -6 1035.79  117.59
  -3   2  -6 1060.26  119.05
  -3   2  -6 1169.00  130.04
  -2   3  -6 1091.33  122.72
   1  -3  -6 1116.64  124.01
  -2   3  -6  882.54  102.26
   2   1  -6 1685.05  178.13
   1  -3  -6 1029.80  116.47
  -1  -2  -6 1052.18  118.51
   3  -1  -6 1279.05  134.16
   1  -3  -6 1109.39  127.09
  -1  -2  -6 1053.69  117.10
  -3   2  -6 1003.35  113.42
  -2   3  -6 1049.52  118.27
  -2   3  -6 1203.38  133.42
  -3   2  -6 1535.64  167.10
   1  -3  -6 1375.16  141.30
   3  -1  -6 1200.34  136.73
   2   1  -6 1146.42  127.45
   1  -3  -6 1177.76  130.81
   3  -1  -6 1084.22  116.04
  -1  -2  -6 1059.21  116.21
   2   1  -6 1257.73  130.13
  -3   2  -6  909.90  103.43
  -2   3  -6 1250.44  139.22
   3  -1  -6 1161.33  124.03
   1  -3  -6 1023.09  117.97
  -1  -2  -6 1179.39  130.56
   2   1  -6 1251.00  125.63
  -3   2  -6 1096.28  122.88
  -2   3  -6 1104.61  123.82
   1  -3  -6 1103.09  123.91
  -3   2  -6 1105.09  126.98
  -2   3  -6 1110.83  125.27
   3  -2   7 1409.92  204.47
   2  -3   7 1575.06  233.35
  -3   1   7 1219.07  173.26
  -2  -1   7 1384.46  213.39
   1   2   7 1729.62  213.47
  -1   3   7 1570.38  195.62
   2  -3   7 1475.40  185.26
  -1   3   7 1484.63  183.47
   1   2   7 1464.81  186.24
  -2  -1   7 1694.34  195.62
   3  -2   7 1421.39  180.78
   2  -3   7 1436.38  178.87
   1   2   7 1508.42  186.42
   2  -3   7 1374.31  169.75
   3  -2   7 1573.26  195.10
  -3   1   7 1838.25  225.30
  -2  -1   7 1186.25  148.54
  -1   3   7 1440.64  174.37
  -3   1   7 1518.11  188.60
  -2  -1   7 1452.81  181.30
  -3   1   7 1601.54  192.69
   1   2   7 1373.45  169.82
  -2  -1   7 1197.91  146.36
   3  -2   7 1545.05  196.00
   2  -3   7 1442.70  181.30
  -3   1   7 1443.88  176.48
  -1   3   7 1587.74  198.46
  -2  -1   7 1580.87  188.40
   3  -2   7 1428.82  182.20
   2  -3   7 1441.89  180.24
  -2  -1   7 1426.23  172.32
  -1   3   7 1401.39  176.13
   1   2   7 1475.17  184.37
  -1   3   7 1502.14  192.31
   1   2   7 1479.81  184.63
   3  -2   7 1577.54  196.81
   2  -3   7 1604.08  199.07
   3  -2   7 1867.14  230.38
  -3   1   7 1536.34  192.04
  -2  -1   7 1322.10  166.27
  -1   3   7 1687.00  197.74
  -3   1   7 1671.89  201.12
  -1   3   7 1681.76  208.68
   1   2   7 1419.36  176.21
  -2  -1   7 1576.71  187.43
   3  -2   7 1588.57  197.33
   2  -3   7 1396.08  176.22
   1   2   7 1244.61  160.28
   3  -2   7 1600.17  198.82
   2  -3   7 1526.12  191.01
   1   2   7 1506.47  186.77
  -2  -1   7 1685.58  198.19
   3  -2   7 1204.38  153.70
   2  -3   7 1694.57  208.86
   3  -1  -7 1362.51  196.52
  -2   3  -7 1578.35  250.19
   2   1  -7 1497.01  234.26
  -1  -2  -7 1433.70  181.14
[truncated: 1,460,298 more chars]
